# Supplementary material for: Genome-Wide Identification of Binding Sites Defines Distinct Functions for Caenorhabditis elegans PHA-4/FOXA in Development and Environmental Response
Source: PLoS Genet. 2010 Feb 19;6(2):e1000848. doi: 10.1371/journal.pgen.1000848 (PMC2824807; doi:10.1371/journal.pgen.1000848)
Supplement: Dataset S1 — Complete target list of PHA-4 in embryos. (0.04 MB XLS) [file pgen.1000848.s013.txt]

B0024.11
B0024.13
B0035.1
B0035.15
B0035.16
B0041.2
B0041.3
B0041.5
B0041.8
B0205.9
B0207.6
B0212.4
B0238.11
B0250.2
B0250.4
B0261.1
B0261.4
B0272.2
B0272.3
B0280.1
B0280.10
B0286.1
B0303.14
B0303.15
B0303.2
B0303.9
B0334.4
B0334.5
B0334.6
B0336.11
B0336.12
B0336.13
B0336.3
B0336.5
B0336.6
B0336.7
B0353.1
B0361.11
B0361.6
B0379.6
B0391.5
B0393.3
B0393.8
B0395.3
B0412.3
B0414.8
B0432.10
B0432.4
B0432.7
B0454.9
B0457.2
B0464.2
B0464.6
B0491.1
B0491.5
B0491.6
B0495.2
B0495.5
B0495.6
B0495.8
B0495.9
B0511.14
B0511.6
B0513.2
B0513.9
B0524.1
B0524.6
B0546.4
B0564.1
B0564.6
B0564.7
BE0003N10.1
BE0003N10.2
BE0003N10.3
C01A2.1
C01B10.4
C01B10.9
C01B12.2
C01B12.8
C01B7.1
C01B7.3
C01F1.2
C01F6.1
C01F6.9
C01G10.10
C01G10.6
C01G10.7
C01G10.8
C01G10.9
C01G5.8
C01G6.4
C01G6.5
C02B10.2
C02B10.4
C02B4.3
C02B8.6
C02E11.1
C02F12.8
C02F12.9
C02F4.3
C02F5.10
C02F5.12
C02F5.4
C02F5.7
C03A3.2
C03A3.3
C03B1.2
C03B8.3
C03C10.7
C03D6.1
C03H5.3
C03H5.5
C04A11.2
C04A2.1
C04C3.3
C04D8.1
C04E7.2
C04G2.5
C04G6.11
C04G6.2
C04G6.4
C05A9.2
C05C10.4
C05C10.7
C05C8.2
C05C8.6
C05C8.9
C05D10.4
C05D11.10
C05D11.13
C05D11.7
C05D11.9
C05D2.6
C05E11.1
C05G5.2
C05G5.3
C05G5.4
C06A1.5
C06A1.7
C06A12.3
C06A5.1
C06A5.3
C06A5.6
C06A6.2
C06A8.1
C06B8.7
C06E7.4
C06G1.1
C06G1.2
C06G3.5
C06G3.6
C06H2.2
C06H2.6
C07A9.2
C07A9.9
C07D10.1
C07H6.2
C07H6.3
C07H6.4
C07H6.9
C08B11.3
C08B11.6
C08B11.8
C08B11.9
C08B6.7
C08B6.8
C08D8.1
C08F8.2
C08F8.9
C08H9.2
C09B7.2
C09D4.4
C09E7.4
C09E7.7
C09E8.1
C09E9.1
C09G12.9
C09G4.2
C09G9.2
C09H10.10
C09H10.5
C09H10.7
C09H10.9
C10C5.1
C10C6.6
C10G11.6
C10G11.7
C10G6.1
C10G8.2
C10G8.8
C11D2.4
C11D2.7
C11D9.1
C11E4.1
C11H1.3
C11H1.8
C12D8.1
C13B9.3
C13F10.1
C13F10.7
C14A11.2
C14A11.6
C14A4.11
C14A4.12
C14B1.2
C14B1.3
C14B1.5
C14B1.8
C14B9.10
C14B9.2
C14B9.3
C14C10.4
C14C10.5
C14F5.1
C15C6.3
C15F1.5
C15H11.11
C15H11.8
C15H9.5
C15H9.9
C16A11.2
C16A11.6
C16A3.5
C16A3.6
C16B8.3
C16C10.11
C16C10.12
C16C10.4
C16C10.5
C16C8.17
C16E9.2
C16H3.3
C17D12.1
C17D12.7
C17E4.10
C17E4.11
C17E4.6
C17E4.9
C17G1.4
C17G1.8
C17G10.2
C17H11.6
C17H12.2
C18A11.6
C18A3.3
C18A3.5
C18A3.9
C18B12.4
C18B2.4
C18C4.5
C18D11.3
C18E9.10
C18E9.2
C18E9.4
C18E9.5
C18E9.7
C18F10.7
C18H7.1
C18H9.3
C23G10.2
C23G10.7
C23G10.8
C23H3.9
C24A1.2
C24A11.2
C24A3.2
C24D10.4
C24D10.6
C24F3.1
C24F3.2
C24H10.2
C24H11.6
C24H12.4
C24H12.5
C25A1.1
C25A1.15
C25A1.4
C25A1.5
C25A1.6
C25A1.9
C25A11.2
C25B8.4
C25D7.10
C25D7.15
C25D7.8
C25F6.1
C25F6.7
C25G4.8
C25H3.11
C25H3.12
C25H3.6
C26B2.6
C26B2.7
C26B9.3
C26B9.6
C26D10.3
C26D10.4
C26E6.6
C26E6.7
C26F1.3
C27A2.1
C27A2.4
C27B7.2
C27C12.1
C27C12.4
C27D6.4
C27F2.5
C27F2.9
C27H2.2
C27H2.5
C27H5.3
C27H6.3
C28A5.6
C28G1.2
C28G1.3
C28H8.1
C28H8.3
C28H8.4
C28H8.9
C29A12.1
C29E4.11
C29E4.12
C29E4.9
C29F7.3
C29F7.7
C29F9.1
C29F9.8
C30B5.2
C30B5.4
C30C11.4
C30F12.1
C30F2.2
C30F2.3
C30H6.7
C30H6.8
C30H6.9
C30H7.2
C31C9.2
C31C9.3
C31E10.5
C31E10.6
C31E10.7
C31H2.1
C31H5.4
C32A3.2
C32D5.11
C32D5.12
C32D5.3
C32D5.7
C32D5.8
C32E8.3
C32E8.4
C32E8.5
C32F10.4
C33A11.1
C33A11.2
C33A12.1
C33A12.3
C33A12.4
C33A12.7
C33B4.4
C33B4.5
C33C12.10
C33D9.5
C33D9.8
C33H5.18
C33H5.6
C33H5.7
C34B2.8
C34B2.9
C34B4.2
C34B7.1
C34C12.2
C34C12.4
C34C12.5
C34C12.8
C34C6.2
C34D10.1
C34D10.2
C34D4.4
C34E10.10
C34E10.11
C34G6.5
C35B1.2
C35B8.3
C35B8.4
C35C5.3
C35C5.6
C35D10.1
C35D10.13
C35E7.4
C36A4.10
C36A4.9
C36B1.14
C36B1.3
C36B1.9
C36B7.3
C36B7.6
C36E6.1
C36E6.2
C36E8.1
C36E8.3
C36E8.4
C36H8.1
C37A2.6
C37A2.7
C37A2.8
C37C3.2
C37C3.3
C37C3.9
C37E2.1
C37H5.5
C37H5.6
C38H2.2
C39B5.2
C39E9.11
C39E9.12
C39F7.5
C40H5.3
C41A3.1
C41C4.1
C41C4.9
C41D11.3
C41D11.4
C41D11.5
C41D11.9
C41G7.3
C42C1.11
C42C1.13
C42C1.2
C43E11.11
C43G2.1
C43G2.3
C43H6.4
C43H6.7
C43H8.1
C43H8.2
C44B7.11
C44B7.2
C44B9.1
C44B9.3
C44C10.4
C44E4.2
C44E4.4
C44H4.1
C45B11.5
C45G9.5
C45G9.7
C46C11.1
C46F11.2
C46F11.3
C46F11.4
C46F11.6
C46H11.10
C47D12.2
C47D12.8
C47E12.13
C47E8.11
C47E8.4
C47E8.6
C47E8.8
C47G2.4
C48B6.3
C48B6.4
C48D5.3
C48E7.11
C48G7.1
C49A9.10
C49C3.15
C49C3.6
C49C3.7
C49C3.8
C49F5.2
C49F5.6
C49H3.3
C49H3.6
C49H3.8
C49H3.9
C50A2.2
C50B6.3
C50B8.1
C50B8.4
C50D2.10
C50D2.5
C50D2.8
C50E3.5
C50F4.14
C50F4.6
C50H11.17
C52B9.3
C52B9.4
C52D10.12
C52E12.1
C52E12.4
C52E12.6
C52E4.7
C53A5.13
C53A5.2
C53A5.6
C53B4.3
C53B4.4
C53B7.2
C53B7.3
C53C7.3
C53D6.6
C53H9.2
C53H9.3
C54D2.1
C54G4.4
C55A1.6
C55A1.7
C55A6.1
C55A6.10
C55A6.7
C55A6.9
C56A3.6
C56C10.1
C56C10.11
C56C10.12
C56C10.7
C56G2.1
C56G2.3
C56G2.7
C56G2.9
CC8.1
CD4.3
CD4.4
D1005.3
D1005.4
D1007.10
D1007.15
D1007.16
D1007.5
D1007.7
D1007.8
D1044.2
D1044.5
D1046.1
D1046.2
D1053.4
D1069.3
D1086.3
D1086.8
D2005.3
D2005.4
D2005.6
D2021.1
D2021.8
D2024.4
D2030.1
D2030.12
D2030.3
D2030.4
D2030.9
D2045.2
D2063.1
D2085.3
D2085.6
D2092.2
D2096.13
D2096.2
D2096.3
D2096.5
D2096.6
D2096.7
D2096.8
DC2.3
E01A2.1
E01A2.6
E01B7.2
E01G4.1
E02D9.1
E02H1.1
E02H1.2
E03H4.8
E04A4.5
E04A4.6
E04A4.7
E04D5.1
E04F6.2
E04F6.6
EEED8.10
EEED8.2
EGAP1.1
EGAP2.2
F01D4.5
F01D5.10
F01F1.11
F01F1.3
F01F1.7
F01G12.6
F01G4.3
F01G4.4
F01G4.6
F02C12.1
F02C12.3
F02C12.4
F02E9.1
F02E9.3
F02E9.5
F02E9.9
F07A11.4
F07C3.9
F07C6.4
F07E5.5
F07F6.2
F07F6.4
F07F6.8
F07H5.13
F08B12.1
F08B4.5
F08B4.7
F08D12.1
F08D12.12
F08F3.8
F08F8.10
F08F8.2
F08F8.4
F08G12.2
F08G12.3
F08G2.4
F08G2.5
F08G2.7
F08G5.3
F09A5.4
F09B12.2
F09B9.4
F09C6.11
F09C6.12
F09C8.2
F09D1.1
F09E10.5
F09E10.6
F09E5.11
F09E5.14
F09E5.2
F09E5.3
F09E5.9
F09F7.3
F09F7.4
F09F7.7
F09G2.2
F09G2.9
F10B5.2
F10B5.8
F10C1.1
F10C1.3
F10C2.4
F10D11.2
F10D7.2
F10D7.5
F10E7.5
F10E7.6
F10E7.8
F10E7.9
F10E9.11
F10E9.3
F10E9.4
F10E9.5
F10E9.7
F10F2.1
F10G7.10
F10G7.5
F10G7.9
F10G8.7
F10G8.8
F11A10.6
F11A10.7
F11A3.2
F11C1.1
F11C1.5
F11C3.1
F11D5.3
F11E6.7
F11E6.8
F12F6.10
F13B12.1
F13B9.1
F13C5.1
F13C5.2
F13E6.1
F13E6.3
F13E9.1
F13E9.11
F13G3.10
F13G3.5
F13G3.6
F13G3.7
F13H10.4
F13H10.6
F13H10.8
F13H6.1
F13H8.11
F13H8.12
F13H8.2
F13H8.4
F14B4.1
F14B8.5
F14B8.6
F15A8.6
F15A8.7
F15B9.5
F15C11.2
F15D3.6
F15D3.7
F15D4.3
F16A11.1
F16A11.3
F16B12.6
F16D3.4
F16G10.6
F16H11.2
F17A9.2
F17A9.4
F17C11.10
F17C11.9
F17E5.2
F17H10.1
F17H10.3
F18A1.5
F18A1.6
F18A11.2
F18A11.5
F18G5.4
F18H3.1
F18H3.4
F19B10.1
F19B10.10
F19C6.2
F19F10.10
F19F10.11
F19F10.12
F19F10.9
F20B10.3
F20B6.7
F20D1.1
F20D1.2
F20D1.3
F20D1.4
F20D12.2
F20D6.9
F20G2.2
F20G4.1
F20H11.4
F21A10.2
F21C10.10
F21D5.4
F21D5.5
F21D5.7
F21F12.1
F21F3.7
F21G4.4
F21H12.1
F21H12.6
F22B5.4
F22B5.6
F22D3.2
F22D3.4
F22D3.6
F22D6.2
F22D6.9
F22F7.3
F22G12.4
F22G12.5
F22G12.6
F22H10.2
F22H10.3
F23B12.1
F23B2.13
F23C8.5
F23C8.6
F23C8.8
F23C8.9
F23F1.1
F23F1.10
F23F1.9
F23H11.3
F23H11.4
F23H11.5
F23H11.9
F23H12.2
F23H12.3
F25B3.1
F25B3.6
F25B4.2
F25B4.4
F25B4.6
F25B5.2
F25B5.7
F25E5.1
F25F2.1
F25F8.1
F25G6.2
F25G6.9
F25H2.4
F25H2.5
F25H2.6
F25H5.3
F25H5.5
F25H9.2
F26A1.1
F26A1.13
F26A1.14
F26B1.2
F26C11.1
F26D10.11
F26E4.4
F26E4.5
F26E4.6
F26E4.7
F26F12.4
F26F2.7
F26F2.8
F26F4.1
F26F4.11
F26F4.9
F26G1.1
F26G1.6
F26H11.4
F26H9.2
F26H9.4
F27C1.2
F27C1.4
F27C1.6
F27D4.1
F27D4.2
F27D4.4
F27D4.7
F28A10.6
F28B3.1
F28B3.4
F28B3.5
F28B4.4
F28C1.3
F28C10.3
F28D1.1
F28D1.11
F28D1.8
F28D9.4
F28E10.1
F28F8.9
F28H1.1
F28H6.4
F28H6.6
F29A7.3
F29A7.6
F29B9.10
F29B9.11
F29B9.2
F29B9.5
F29C4.2
F29C4.7
F29D10.1
F29D11.2
F29G9.2
F30A10.10
F30A10.9
F30B5.4
F30H5.3
F31A3.5
F31D4.2
F31D4.4
F31D4.5
F31D4.9
F31E3.4
F31E8.1
F31F6.8
F31F7.2
F31F7.3
F32A11.1
F32A7.5
F32B4.4
F32B4.8
F32B6.2
F32B6.3
F32D1.2
F32D1.5
F32D1.9
F32D8.13
F32D8.14
F32D8.4
F32D8.5
F32D8.7
F32E10.1
F32E10.6
F33A8.4
F33A8.6
F33D11.11
F33E11.6
F33G12.2
F33G12.3
F33G12.5
F33G12.6
F33H1.4
F34D10.2
F34D10.4
F35A5.2
F35B12.4
F35D11.10
F35D11.4
F35D11.5
F35F10.1
F35F10.12
F35G12.1
F35G12.2
F35G12.4
F35G12.7
F35G2.2
F35G2.3
F35H10.3
F35H12.2
F35H12.4
F36A2.1
F36A2.13
F36A2.7
F36A2.8
F36A2.9
F36A4.11
F36A4.8
F36D1.1
F36D3.1
F36D4.5
F36H2.2
F37A4.1
F37A4.2
F37A4.5
F37C12.1
F37C12.10
F37C12.13
F37C12.2
F37C12.3
F37C12.7
F37C4.5
F37C4.6
F37E3.1
F37F2.2
F37H8.4
F38A1.8
F38A5.2
F38A6.4
F38B7.1
F38B7.3
F38E11.5
F38E11.9
F38E9.5
F38H4.3
F39B2.1
F39B2.11
F39B2.3
F39C12.1
F39G3.3
F39H11.1
F40B5.2
F40E10.5
F40E10.6
F40E3.5
F40F11.2
F40F11.3
F40F11.4
F40F12.5
F40F4.7
F40F8.1
F40F9.5
F40F9.6
F40F9.7
F40G9.14
F40G9.6
F40H3.1
F41A4.1
F41C3.4
F41C3.8
F41D9.2
F41E6.10
F41E6.9
F41G3.14
F41G3.6
F41H10.3
F41H10.4
F41H10.5
F41H10.6
F42A10.1
F42A10.3
F42A10.5
F42A6.6
F42A8.3
F42A9.8
F42E11.2
F42F12.3
F42G8.5
F42G9.1
F42G9.6
F42H10.2
F42H10.3
F42H10.7
F42H10.9
F43C11.6
F43C11.9
F43D2.1
F43D9.3
F43G6.2
F43G6.3
F43G9.1
F43G9.2
F43G9.3
F43G9.5
F44A2.5
F44B9.2
F44B9.8
F44C8.7
F44D12.1
F44E2.7
F44E2.8
F44E2.9
F44E5.4
F44E5.5
F44E7.4
F44E7.9
F45G2.2
F45H10.2
F45H10.3
F45H11.3
F45H7.1
F46B6.8
F46E10.10
F46E10.3
F46F11.11
F46F3.2
F46F6.1
F46F6.2
F46H5.2
F46H5.3
F46H5.4
F47B10.1
F47B7.2
F47B7.6
F47B8.3
F47D12.9
F47E1.1
F47F2.1
F47F2.2
F47G3.2
F47G3.3
F47G4.4
F47G9.1
F47G9.3
F47G9.4
F47G9.6
F48A11.4
F48A9.1
F48A9.2
F48B9.8
F48C1.4
F48E3.3
F48E8.6
F48E8.8
F48F7.5
F48F7.6
F49C12.9
F49E2.5
F49E7.2
F49E8.1
F49E8.7
F52C12.4
F52C9.5
F52C9.7
F52D10.2
F52D2.7
F52E1.13
F52E4.8
F52F12.7
F52H2.4
F52H2.6
F52H3.2
F53A10.2
F53A2.9
F53A3.6
F53A3.7
F53B3.3
F53B3.5
F53B7.3
F53B7.4
F53B8.1
F53C11.2
F53C11.3
F53C11.4
F53C11.5
F53C3.1
F53C3.12
F53C3.5
F53C3.6
F53E10.3
F53E10.5
F53E10.6
F53F10.2
F53F4.10
F53F4.11
F53F4.12
F53F4.14
F53F8.5
F53G12.9
F53G2.3
F53H1.1
F53H1.3
F53H1.4
F53H10.2
F53H4.4
F53H4.5
F54A3.4
F54B11.5
F54B3.3
F54C4.1
F54C4.3
F54C4.4
F54C8.4
F54C8.5
F54C8.6
F54C8.7
F54C9.6
F54D1.6
F54D10.3
F54D10.4
F54D10.5
F54D11.2
F54D11.4
F54D5.11
F54D5.12
F54D5.14
F54D5.15
F54D5.5
F54D5.7
F54D5.9
F54D8.6
F54E7.8
F54E7.9
F54F2.6
F54H12.5
F54H12.6
F55A11.1
F55A11.11
F55A11.6
F55A12.1
F55A12.5
F55A12.8
F55A4.1
F55A4.5
F55C12.5
F55C5.7
F55C5.8
F55C7.2
F55D12.5
F55F1.1
F55F10.1
F55F8.3
F55F8.9
F55G1.1
F56A11.5
F56A11.7
F56A8.1
F56A8.3
F56B3.11
F56B3.12
F56C11.3
F56C11.4
F56C9.10
F56C9.8
F56D1.2
F56D1.3
F56D2.3
F56D2.6
F56D5.6
F56E10.1
F56F10.1
F56F10.2
F56F10.4
F56G4.4
F56G4.6
F56H9.2
F57A10.2
F57A8.1
F57B1.6
F57B10.1
F57B10.14
F57B10.4
F57B10.5
F57B9.1
F57B9.7
F57C2.5
F57C7.1
F57F5.1
F57G12.1
F57G12.2
F58A4.6
F58A4.9
F58B3.6
F58D5.2
F58D5.3
F58D5.5
F58E10.1
F58E10.3
F58E6.11
F58F12.1
F58F6.3
F58G1.7
F58G11.2
F58G11.6
F58G4.1
F58G6.1
F58H1.1
F58H1.3
F59A2.2
F59A2.3
F59A2.4
F59A2.5
F59A3.1
F59A3.4
F59A3.7
F59A6.11
F59A6.5
F59A7.8
F59B10.2
F59B10.3
F59B2.11
F59B2.2
F59B2.3
F59B2.8
F59B2.9
F59B8.2
F59C12.3
F59C6.4
F59C6.5
F59D12.2
F59D12.5
F59E10.3
F59E12.11
F59F4.2
F59F4.3
F59H5.1
H01A20.2
H04D03.1
H05C05.2
H06H21.3
H06I04.3
H06O01.2
H08J11.2
H14E04.1
H14E04.2
H17B01.1
H19N07.1
H19N07.4
H20J04.6
H21P03.2
H24G06.1
H24K24.4
H25P06.1
H27M09.1
H27M09.2
H28G03.2
H28O16.1
H28O16.2
H32C10.2
H32K16.1
H34C03.2
H35B03.2
H35N09.1
H35N09.2
H37A05.1
H37N21.1
H38K22.4
H41C03.3
H42K12.2
H43I07.3
JC8.11
K01A12.3
K01C8.2
K01G5.10
K01G5.5
K01G5.8
K01G5.9
K01H12.1
K02A6.3
K02B12.3
K02B12.7
K02C4.2
K02C4.3
K02D10.1
K02E10.1
K02E10.4
K02E10.6
K02F2.2
K02F3.6
K02F3.7
K02F6.9
K02G10.1
K03A1.2
K03B4.2
K03E6.7
K04A8.5
K04B12.2
K04B12.3
K04C1.2
K04C1.3
K04C2.2
K04C2.3
K04D7.2
K04F10.1
K04F10.3
K04F10.7
K04G11.1
K04G11.4
K04G7.1
K04G7.11
K04H4.2
K04H4.5
K05B2.2
K05C4.2
K05C4.7
K05C4.8
K05C4.9
K05F1.6
K06A1.1
K06A1.5
K06A4.4
K06A4.5
K06A5.4
K06H7.2
K06H7.7
K07A1.10
K07A1.15
K07A1.7
K07A1.9
K07A12.4
K07A12.5
K07A12.7
K07A9.4
K07B1.6
K07B1.7
K07B1.8
K07C11.4
K07C5.2
K07C5.3
K07C5.4
K07C5.5
K07C5.6
K07E3.1
K07G5.1
K07H8.10
K07H8.2
K07H8.3
K08A2.4
K08B12.3
K08B5.2
K08D12.2
K08D12.3
K08E3.4
K08E3.5
K08E4.6
K08E7.1
K08F11.3
K08F4.2
K08F4.3
K08F8.1
K08F9.4
K08H2.7
K09A11.1
K09A9.1
K09G1.1
K10B2.4
K10B3.5
K10B3.6
K10B4.3
K10C3.5
K10C8.3
K10D2.1
K10D2.4
K10D2.5
K10D3.4
K10D6.4
K10F12.4
K10F12.7
K10G9.2
K10H10.1
K11D2.4
K11E4.2
K11G12.6
K11H12.1
K11H12.8
K11H3.7
K12D12.1
K12H4.4
K12H4.5
K12H4.6
K12H6.12
LLC1.3
M01A10.3
M01E11.2
M01E5.4
M01F1.10
M01F1.3
M01F1.4
M01F1.6
M01F1.8
M01F1.9
M01G5.1
M01G5.6
M01H9.3
M02D8.3
M02E1.1
M02F4.2
M02G9.1
M03A8.2
M03C11.1
M03C11.3
M03C11.8
M03F4.4
M03F8.3
M04B2.4
M04F3.1
M04F3.4
M05B5.2
M05D6.4
M05D6.5
M05D6.6
M106.3
M106.4
M110.3
M117.3
M142.5
M153.3
M163.1
M176.10
M176.2
M176.3
M176.5
M18.6
M18.8
M199.2
M28.5
M28.6
M4.1
M70.5
M88.2
M88.3
M88.4
M88.5
M88.7
PAR2.1
R01B10.2
R01B10.6
R02D3.5
R02D3.7
R02D5.1
R02E12.2
R02F11.1
R02F11.3
R02F11.4
R02F2.1
R02F2.9
R03C1.1
R03D7.4
R03D7.5
R03G5.6
R03G5.7
R03G8.4
R04B5.6
R04E5.2
R04E5.8
R04E5.9
R04F11.2
R04F11.3
R04F11.5
R05C11.3
R05D11.5
R05D3.8
R05D7.1
R05D7.2
R05D7.4
R05D7.5
R05F9.1
R05F9.9
R05G6.5
R05G6.7
R05H5.4
R05H5.5
R06A4.8
R06A4.9
R06B10.5
R06C1.4
R06F6.12
R06F6.8
R07B1.8
R07B1.9
R07B5.8
R07C3.2
R07C3.8
R07E3.4
R07E4.3
R07E4.5
R07E5.13
R07E5.17
R07E5.3
R07E5.7
R07G3.7
R07G3.8
R08C7.10
R08C7.12
R08C7.2
R08D7.4
R08D7.8
R08E3.3
R08E3.4
R08E5.2
R09B3.2
R09B3.3
R09E10.5
R09E10.6
R09E12.3
R106.1
R107.4
R107.5
R10D12.12
R10D12.13
R10D12.14
R10E11.3
R10E11.9
R10E12.2
R10E4.1
R10E4.6
R119.5
R11A8.5
R11A8.7
R11A8.8
R11D1.10
R11D1.9
R11E3.1
R11E3.4
R11G1.2
R11H6.5
R12A1.3
R12B2.6
R12B2.7
R12C12.5
R12C12.6
R12C12.8
R12E2.10
R12E2.11
R12E2.12
R12E2.13
R12E2.2
R12E2.7
R12E2.8
R13.4
R13A5.10
R13A5.7
R144.2
R148.3
R151.2
R166.2
R166.3
R17.2
R186.3
R186.7
R186.8
R53.2
R53.4
R53.6
R53.7
R53.8
T01B6.1
T01B6.3
T01B7.5
T01C3.1
T01C3.2
T01C3.8
T01D3.5
T01D3.6
T01E8.1
T01E8.5
T01E8.8
T01G9.2
T01H10.8
T01H3.3
T02C12.2
T02E1.2
T02E9.5
T02E9.6
T02G5.14
T02G5.4
T02H6.1
T03D8.6
T03F1.1
T03F1.6
T03G11.4
T03G11.6
T03G6.3
T04A8.5
T04A8.6
T04A8.7
T04A8.8
T04B8.3
T04B8.5
T04C10.3
T04C4.1
T04D3.5
T04D3.8
T04F3.4
T04F8.1
T04F8.2
T04F8.3
T04G9.5
T05A12.3
T05A12.4
T05B11.7
T05C1.4
T05E11.3
T05E11.6
T05F1.1
T05F1.2
T05G5.4
T05H10.3
T05H10.4
T05H10.7
T05H4.11
T05H4.6a
T06A10.3
T06A10.4
T06C12.11
T06C12.12
T06D10.1
T06D8.3
T06D8.7
T06D8.9
T06E8.2
T07A5.2
T07A5.5
T07A5.6
T07A9.1
T07A9.10
T07A9.14
T07A9.9
T07C12.12
T07C12.14
T07C4.1
T07C4.11
T07C4.12
T07C4.5
T07D1.2
T07D4.4
T07E3.4
T07F10.3
T07F12.2
T07H6.5
T08A11.2
T08A9.1
T08B2.5
T08B2.7
T08B2.8
T08D10.2
T08E11.5
T08G11.1
T08G5.3
T09A5.11
T09A5.12
T09A5.4
T09B4.1
T09B4.2
T09B4.3
T09B4.5
T09B9.4
T09E8.1
T09F3.1
T10B10.3
T10B10.4
T10B11.6
T10B5.3
T10B5.4
T10B5.5
T10C6.5
T10C6.6
T10D4.6
T10E9.2
T10E9.3
T10E9.6
T10E9.8
T10F2.4
T10H10.3
T10H9.3
T11A5.1
T11A5.6
T11F9.12
T11G6.2
T11G6.4
T11G6.5
T12B3.4
T12D8.10
T12D8.5
T12D8.6
T12D8.8
T12F5.1
T12G3.1
T12G3.2
T12G3.4
T12G3.6
T13C2.4
T13C2.6
T13C5.6
T13H5.4
T13H5.5
T13H5.6
T13H5.8
T14B4.1
T14B4.2
T14B4.3
T14B4.9
T14E8.1
T14E8.4
T14G10.5
T14G10.7
T14G11.1
T14G11.3
T14G8.3
T15B12.1
T15H9.1
T16G1.9
T17E9.2
T17H7.1
T18D3.1
T18D3.3
T18D3.9
T19A5.1
T19A6.1
T19B10.6
T19B4.5
T19E7.1
T19E7.6
T20B12.3
T20D3.3
T20D3.5
T20F10.2
T20F5.4
T20F7.1
T20G5.13
T20G5.14
T20H4.5
T21B10.4
T21B10.5
T21B10.7
T21C9.1
T21C9.4
T21D12.12
T21D12.3
T21D12.9
T22A3.6
T22B11.4
T22B11.5
T22C1.1
T22C1.11
T22C1.12
T22D1.4
T22E7.1
T22F7.5
T23B12.4
T23B12.6
T23C6.4
T23D8.7
T23F1.5
T23F11.1
T23F11.4
T23F11.6
T23F6.3
T23G11.7
T23G5.6
T23G7.2
T23G7.3
T23H2.3
T24B8.2
T24B8.3
T24B8.4
T24B8.7
T24C12.4
T24D11.1
T24D8.6
T24F1.3
T24G10.2
T24H10.1
T24H10.4
T24H10.7
T24H7.2
T25B9.8
T25B9.9
T25D10.4
T25D3.2
T25E4.1
T26A5.5
T26A5.8
T26A8.1
T26A8.4
T26C11.3
T26C11.4
T26C11.8
T26C5.3
T26E3.4
T26E3.5
T26G10.1
T27A1.1
T27A3.1
T27E9.2
T27E9.7
T27F7.1
T27F7.3
T28B11.1
T28B4.1
T28B8.1
T28C6.7
T28C6.8
T28C6.9
T28D6.4
T28D6.6
T28D9.1
T28D9.11
T28F2.1
T28F3.5
T28F4.1
T28F4.4
T28F4.5
T28F4.6
VC5.2
VW02B12L.2
W01B11.3
W01B6.8
W01C8.4
W01D2.1
W01D2.3
W01D2.5
W01G7.3
W01G7.4
W02A11.2
W02A11.3
W02A2.9
W02B12.10
W02B12.11
W02B12.9
W02B8.2
W02D3.11
W02D7.11
W02D7.6
W02D9.10
W02D9.2
W02D9.3
W02F12.2
W02F12.5
W02G9.3
W02H5.2
W03A5.2
W03A5.4
W03B1.9
W03C9.2
W03C9.5
W03C9.6
W03F8.3
W03F8.4
W03F9.1
W03F9.10
W03G11.4
W03H9.2
W03H9.3
W03H9.4
W04A4.5
W04A4.6
W04A8.1
W04A8.2
W04A8.5
W04A8.6
W04B5.1
W04B5.2
W04B5.3
W04B5.5
W04C9.2
W04C9.4
W04C9.6
W04D12.1
W04D2.4
W04D2.6
W04E12.9
W04H10.2
W05B2.2
W05B2.7
W05B5.1
W05B5.4
W05F2.4
W05H5.1
W05H5.3
W05H7.1
W05H7.4
W05H9.3
W05H9.4
W06B11.3
W06B3.1
W06E11.1
W06E11.7
W06F12.2
W06F12.3
W06H3.3
W06H8.6
W07A8.2
W07E6.1
W07E6.5
W07G4.3
W07G4.4
W08D2.5
W08D2.7
W08E12.1
W08E12.7
W08E12.9
W08E3.2
W08E3.4
W08G11.3
W09B6.4
W09C3.4
W09C5.1
W09C5.7
W09C5.8
W09C5.9
W09D10.1
W09D10.3
W09D10.5
W09D6.5
W09G10.5
W09G3.2
W09G3.8
W09H1.5
W10C8.6
W10D5.2
Y102A11A.5
Y102A11A.6
Y102A11A.8
Y104H12D.2
Y105C5A.14
Y105C5B.19
Y105E8A.14
Y105E8A.20
Y105E8A.8
Y105E8B.7
Y106G6A.1
Y106G6A.2
Y106G6A.4
Y106G6D.6
Y106G6D.7
Y106G6H.14
Y106G6H.15
Y106G6H.16
Y106G6H.4
Y106G6H.5
Y108G3AL.7
Y110A2AL.13
Y110A2AR.3
Y110A7A.19
Y110A7A.8
Y111B2A.10
Y111B2A.12
Y111B2A.15
Y111B2A.19
Y111B2A.20
Y113G7B.16
Y113G7B.17
Y116A8C.15
Y116A8C.26
Y116A8C.43
Y116A8C.9
Y116F11B.14
Y119C1A.1
Y119C1B.10
Y119D3B.11
Y119D3B.12
Y119D3B.16
Y11D7A.10
Y11D7A.12
Y17D7C.2
Y17G7B.13
Y17G7B.18
Y17G7B.2
Y17G7B.20
Y17G9B.5
Y18D10A.10
Y18D10A.3
Y18D10A.4
Y18D10A.9
Y18H1A.14
Y18H1A.3
Y18H1A.7
Y18H1A.8
Y18H1A.9
Y20F4.2
Y20F4.3
Y22D7AL.10
Y22D7AL.6
Y22D7AR.2
Y22D7AR.6
Y23H5A.2
Y23H5A.3
Y23H5B.7
Y24D9A.1
Y24D9A.2
Y24D9A.5
Y24D9A.6
Y24D9A.7
Y24F12A.1
Y24F12A.2
Y25C1A.5
Y25C1A.8
Y26E6A.1
Y32G9A.13
Y32H12A.2
Y32H12A.4
Y32H12A.8
Y34B4A.2
Y34B4A.4
Y34B4A.7
Y34B4A.8
Y34D9A.10
Y34D9A.3
Y37A1B.17
Y37B11A.3
Y37D8A.10
Y37D8A.16
Y37D8A.17
Y37D8A.18
Y37D8A.2
Y37D8A.21
Y37E11AL.3
Y37E11AM.1
Y37E11AM.2
Y37E11AM.3
Y37E11AR.2
Y37E11AR.3
Y37E11AR.4
Y37E11B.5
Y37E11B.6
Y37E3.1
Y37E3.10
Y37E3.11
Y37E3.3
Y37E3.4
Y37E3.5
Y37E3.8
Y38A10A.6
Y38C1AA.1
Y38C1AA.12
Y38C1BA.1
Y38E10A.22
Y38E10A.23
Y38E10A.24
Y38E10A.6
Y38E10A.7
Y38F1A.1
Y38F1A.2
Y38F1A.6
Y38F2AR.12
Y38F2AR.2
Y38F2AR.6
Y38F2AR.9
Y38H6C.1
Y39A1A.1
Y39A1A.12
Y39A1A.21
Y39A1A.22
Y39A1A.7
Y39A1A.8
Y39A1A.9
Y39A1C.4
Y39A3CL.7
Y39A3CR.3
Y39B6A.11
Y39B6A.12
Y39B6A.13
Y39B6A.33
Y39B6A.34
Y39B6A.37
Y39B6A.39
Y39B6A.40
Y39B6A.43
Y39B6A.5
Y39E4B.10
Y39E4B.6
Y39E4B.7
Y39G10AR.10
Y39G10AR.11
Y39G10AR.18
Y39G10AR.9
Y39G8B.2
Y39H10A.2
Y40B1B.5
Y40B1B.8
Y40D12A.1
Y41C4A.11
Y41C4A.18
Y41C4A.9
Y41D4A.4
Y41D4A.5
Y41D4A.6
Y41D4B.4
Y41E3.1
Y41E3.10
Y41E3.16
Y41E3.8
Y42G9A.4
Y42H9AR.1
Y42H9AR.4
Y43B11AR.3
Y43F4A.1
Y43F4B.2
Y43F4B.3
Y43F4B.7
Y43F8A.5
Y43F8B.2
Y43F8B.3
Y43F8B.5
Y43F8C.3
Y43F8C.4
Y43F8C.7
Y43F8C.8
Y43F8C.9
Y44A6C.1
Y44E3A.1
Y44E3A.6
Y45F10A.6
Y45F10D.10
Y45F10D.7
Y45G12B.2
Y45G12B.3
Y45G5AL.1
Y46E12BL.2
Y46E12BL.4
Y46G5A.12
Y46G5A.13
Y46G5A.2
Y46H3A.7
Y47D3A.1
Y47D3A.14
Y47D3A.22
Y47D3A.28
Y47D3A.29
Y47D3B.11
Y47D3B.6
Y47D3B.9
Y47D7A.14
Y47D9A.1
Y47D9A.2
Y47G6A.14
Y47G6A.17
Y47G6A.26
Y47G6A.29
Y47G6A.3
Y47G6A.32
Y47G6A.4
Y47G6A.7
Y47H9C.14
Y47H9C.7
Y47H9C.8
Y48A6B.10
Y48A6B.11
Y48A6B.2
Y48A6B.3
Y48A6B.4
Y48A6B.5
Y48A6C.3
Y48A6C.4
Y48B6A.1
Y48C3A.20
Y48C3A.5
Y48E1A.1
Y48E1B.11
Y48E1B.15
Y48E1B.5
Y48E1B.7
Y48G10A.3
Y48G10A.4
Y48G1BR.1
Y48G1C.8
Y48G8AL.1
Y48G8AL.10
Y48G8AL.7
Y48G9A.3
Y48G9A.9
Y49A10A.2
Y49A3A.1
Y49E10.16
Y49E10.20
Y49E10.21
Y49F6B.2
Y49F6B.8
Y50C1A.1
Y50D4A.1
Y50D4A.2
Y50D4A.4
Y50D4A.5
Y50D4C.5
Y50D7A.1
Y50D7A.4
Y50D7A.8
Y50E8A.5
Y51A2D.15
Y51A2D.7
Y51F10.10
Y51H1A.2
Y51H1A.3
Y51H1A.6
Y51H4A.12
Y51H4A.15
Y51H4A.16
Y51H7BR.8
Y51H7C.11
Y51H7C.3
Y51H7C.7
Y53C12A.3
Y53C12B.1
Y53F4B.11
Y53F4B.13
Y53F4B.22
Y53F4B.3
Y53F4B.4
Y53F4B.42
Y53F4B.9
Y53G8AL.2
Y53G8AM.2
Y53G8AM.8
Y53G8AR.2
Y53G8AR.6
Y53G8AR.8
Y53G8B.1
Y53G8B.4
Y53H1C.2
Y53H1C.3
Y54B9A.1
Y54E10A.10
Y54E10A.11
Y54E10A.16
Y54E10A.3
Y54E10A.6
Y54E10A.7
Y54E10BR.2
Y54E10BR.5
Y54E10BR.6
Y54E5A.1
Y54E5A.2
Y54E5A.5
Y54E5A.6
Y54E5A.7
Y54F10AM.5
Y54F10AR.1
Y54F10BM.12
Y54F10BM.13
Y54F10BM.9
Y54G11A.11
Y54G11A.2
Y54G2A.17
Y54G2A.19
Y54G2A.23
Y54G2A.26
Y54G2A.27
Y54G2A.36
Y54G2A.40
Y54G2A.43
Y54G2A.5
Y54G9A.6
Y54G9A.7
Y54H5A.1
Y54H5A.2
Y55B1AR.2
Y55B1BR.2
Y55D9A.1
Y55F3AM.1
Y55F3AM.13
Y55F3AM.3
Y55F3AM.4
Y55F3AM.6
Y55F3AM.7
Y55F3AM.9
Y55F3AR.2
Y55F3AR.3
Y55F3BL.2
Y55F3BR.1
Y55F3BR.11
Y55F3BR.2
Y55F3BR.8
Y55F3C.7
Y56A3A.18
Y56A3A.21
Y56A3A.22
Y56A3A.30
Y56A3A.33
Y56A3A.7
Y57A10A.28
Y57A10A.29
Y57E12AL.1
Y57E12AL.6
Y57E12AR.1
Y57G11A.3
Y57G11C.15
Y57G11C.22
Y57G11C.3
Y57G11C.33
Y57G11C.34
Y57G11C.4
Y57G11C.43
Y57G11C.9
Y58A7A.3
Y59A8A.2
Y59A8B.12
Y59A8B.13
Y59A8B.24
Y59C2A.2
Y59C2A.3
Y59E1B.2
Y59E9AL.4
Y59E9AL.7
Y60A3A.23
Y61A9LA.10
Y61A9LA.12
Y62E10A.11
Y62E10A.13
Y62E10A.2
Y62E10A.20
Y62E10A.6
Y62F5A.9
Y62H9A.9
Y63D3A.4
Y63D3A.7
Y63D3A.8
Y64G10A.11
Y65A5A.2
Y65A5A.3
Y65B4A.8
Y65B4A.9
Y65B4BR.5
Y66D12A.10
Y66D12A.23
Y66D12A.5
Y66D12A.7
Y66H1A.2
Y66H1A.4
Y67D2.2
Y67D2.4
Y67D2.7
Y67D8A.1
Y67D8C.5
Y67H2A.2
Y67H2A.4
Y69A2AR.18
Y69A2AR.21
Y69A2AR.27
Y69A2AR.3
Y69A2AR.7
Y69H2.7
Y6B3A.1
Y6B3B.12
Y6B3B.5
Y71A12B.9
Y71D11A.3
Y71F9AL.11
Y71F9AL.12
Y71F9AL.17
Y71F9AL.8
Y71F9AL.9
Y71F9AM.6
Y71F9AR.2
Y71F9AR.3
Y71F9B.13
Y71F9B.6
Y71G10AL.1
Y71G12A.2
Y71G12A.4
Y71G12B.1
Y71G12B.13
Y71G12B.18
Y71G12B.30
Y71G12B.31
Y71H2AM.15
Y71H2AM.17
Y71H2AM.20
Y71H2AM.3
Y71H2AM.4
Y71H2AM.5
Y71H2AM.9
Y71H2B.8
Y73B6BL.12
Y73B6BL.27
Y73B6BL.29
Y73B6BL.3
Y73B6BL.33
Y73B6BL.35
Y73B6BL.4
Y73C8B.2
Y73E7A.1
Y73F8A.12
Y73F8A.13
Y73F8A.25
Y73F8A.26
Y73F8A.27
Y74C9A.1
Y74C9A.4
Y74E4A.1
Y75B12B.11
Y75B12B.3
Y75B8A.14
Y75B8A.16
Y75B8A.18
Y75B8A.19
Y75B8A.23
Y75B8A.31
Y75B8A.33
Y75B8A.7
Y76A2B.2
Y76A2B.5
Y76B12C.3
Y76B12C.4
Y76B12C.7
Y77E11A.1
Y77E11A.7
Y7A9D.1
Y81B9A.2
Y81G3A.1
Y81G3A.3
Y82E9BR.16
Y82E9BR.19
Y82E9BR.2
Y82E9BR.3
Y87G2A.1
Y87G2A.10
Y87G2A.16
Y87G2A.18
Y87G2A.19
Y87G2A.7
Y92H12BM.1
Y92H12BR.2
Y92H12BR.3
Y92H12BR.4
Y92H12BR.7
Y92H12BR.8
Y94H6A.3
Y94H6A.4
Y94H6A.5
Y95B8A.6
Y95B8A.8
Y97E10AL.2
Y97E10AL.3
Y97E10AR.1
Y97E10C.1
ZC101.1
ZC123.3
ZC13.1
ZC13.2
ZC168.3
ZC190.4
ZC204.14
ZC204.2
ZC247.2
ZC250.3
ZC262.2
ZC262.3
ZC262.8
ZC308.4
ZC328.3
ZC376.7
ZC416.1
ZC434.4
ZC443.1
ZC443.2
ZC443.3
ZC455.1
ZC477.3
ZC477.4
ZC477.5
ZC504.3
ZC506.1
ZC518.4
ZC8.6
ZK1010.2
ZK1010.3
ZK1010.8
ZK1098.1
ZK1098.3
ZK1098.4
ZK1098.9
ZK1127.12
ZK1127.5
ZK1127.9
ZK1128.7
ZK1193.2
ZK1193.5
ZK1236.7
ZK1251.9
ZK1307.8
ZK131.11
ZK1321.4
ZK154.4
ZK154.5
ZK154.6
ZK177.8
ZK180.4
ZK20.3
ZK20.4
ZK370.3
ZK370.4
ZK370.5
ZK370.7
ZK370.8
ZK381.5
ZK418.5
ZK470.2
ZK484.1
ZK484.4
ZK484.6
ZK507.4
ZK512.1
ZK512.2
ZK512.4
ZK512.5
ZK512.8
ZK524.4
ZK550.3
ZK563.2
ZK563.5
ZK563.7
ZK593.8
ZK616.4
ZK616.6
ZK622.1
ZK622.4
ZK632.10
ZK632.11
ZK632.7
ZK637.1
ZK637.14
ZK637.2
ZK643.2
ZK643.5
ZK669.4
ZK682.5
ZK682.7
ZK686.1
ZK686.2
ZK686.4
ZK688.3
ZK688.5
ZK742.2
ZK757.4
ZK792.4
ZK792.7
ZK795.1
ZK795.2
ZK795.3
ZK795.4
ZK816.3
ZK816.4
ZK829.7
ZK836.2
ZK836.3
ZK856.11
ZK856.8
ZK858.1
ZK858.3
ZK858.6
ZK863.4
ZK896.9
ZK899.2
ZK899.3
ZK970.2
ZK973.1
ZK973.11
ZK973.3
ZK973.8
aak-2
aakb-2
aat-3
abl-1
abtm-1
abts-1
abts-4
acbp-6
acl-1
acl-4
acl-6
aco-2
acr-11
acr-18
acr-7
acs-11
act-1
act-2
act-3
act-4
acy-1
add-2
adm-2
adr-1
adr-2
aex-3
afd-1
agr-1
agt-1
agt-2
aha-1
ahr-1
ain-1
aip-1
air-1
air-2
ajm-1
aka-1
akt-1
akt-2
alg-1
alg-2
alh-4
alh-9
aly-1
aly-2
aly-3
ama-1
amx-1
anc-1
ani-1
apa-2
apb-1
apd-3
ape-1
apg-1
apm-1
apm-3
aps-1
aps-2
aps-3
apt-10
aqp-10
aqp-2
aqp-9
arf-1.2
arf-3
arf-6
ari-1
arr-1
ars-1
ars-2
arx-2
arx-3
arx-4
arx-5
arx-6
arx-7
asb-2
asd-1
asf-1
asg-1
asg-2
asic-2
atf-2
atf-5
atf-6
atg-1
atg-2
atgr-18
atgr-7
atgr-9
athp-1
atp-2
atp-3
atp-4
atp-5
atx-2
atx-3
baf-1
bag-1
bath-36
bath-38
bath-39
bath-40
bath-41
bath-42
bath-43
bath-44
bca-1
bec-1
ben-1
bir-1
bmy-1
bra-1
bra-2
brc-1
brd-1
btf-1
calu-1
cam-1
cap-1
cap-2
cas-1
cash-1
cat-1
cav-1
cav-2
cblc-1
cbp-1
ccb-1
ccf-1
cco-1
cco-2
ccr-4
cct-1
cct-4
cct-5
cct-6
cdc-14
cdc-42
cdc-48.1
cdc-6
cdf-1
cdh-4
cdh-8
cdh-9
cdk-1
cdk-4
cdk-5
cdk-7
cdk-8
cdk-9
cdl-1
cdt-1
cec-1
ced-2
ced-4
ced-5
ced-6
ced-9
ceh-2
ceh-20
ceh-22
ceh-34
ceh-38
ceh-39
ceh-44
ceh-5
cel-1
cey-1
cey-4
cfz-2
cgh-1
cgp-1
cgt-3
chc-1
chd-3
che-13
che-3
chk-1
chn-1
chs-2
cht-1
chtl-1
cic-1
cid-1
cit-1.1
cit-1.2
ckb-2
ckb-3
ckb-4
cki-1
cku-80
cky-1
clec-50
clec-52
clec-53
clec-78
clec-87
clh-5
clic-1
cls-2
clu-1
cmd-1
cnb-1
cng-3
cnk-1
cnt-1
cnx-1
cogc-1
cogc-2
cogc-3
cogc-4
cogc-5
cogc-6
cogc-8
coh-1
col-112
col-120
col-185
col-2
col-34
col-38
col-63
col-71
col-72
col-8
col-85
col-94
col-99
coq-3
cor-1
cpf-1
cpf-2
cpi-2
cpn-1
cpn-3
cpn-4
cpt-2
cpz-1
crh-1
crn-1
crn-2
crn-4
crp-1
crs-1
crs-2
crt-1
csb-1
csc-1
csk-1
csn-1
csn-5
csnk-1
ctg-2
cts-1
cul-2
cul-3
cul-4
cul-5
cup-2
cup-5
cux-7
cwn-2
cyb-1
cyc-1
cye-1
cyk-1
cyk-3
cyk-4
cyl-1
cyn-1
cyn-10
cyn-11
cyn-12
cyn-15
cyn-17
cyn-3
cyn-4
cyn-7
cyp-25A1
cyp-33C8
cyp-33D3
cyp-37A1
czw-1
dab-1
dad-1
daf-1
daf-10
daf-14
daf-15
daf-16
daf-18
daf-19
daf-21
daf-5
dao-5
dao-6
dbr-1
dcap-1
dcap-2
dcn-1
dcp-66
dcs-1
ddb-1
ddl-1
ddp-1
dep-1
dgk-1
dgk-2
dhs-1
dhs-11
dhs-2
dhs-25
dhs-8
dic-1
die-1
dim-1
din-1
dis-3
div-1
dlc-1
dlg-1
dli-1
dmd-5
dmd-6
dna-2
dnc-1
dnc-2
dnj-1
dnj-10
dnj-11
dnj-12
dnj-13
dnj-14
dnj-16
dnj-19
dnj-20
dnj-22
dnj-23
dnj-24
dnj-27
dnj-28
dnj-29
dnj-5
dnj-9
dpl-1
dpy-11
dpy-22
dpy-23
dpy-26
dpy-27
dpy-30
dpy-31
drp-1
drr-2
drs-1
dsh-1
dsh-2
duo-3
dyb-1
dyci-1
dyf-1
dyf-2
dyf-3
dyn-1
eat-16
eat-18
eat-20
eat-6
ech-2
ech-4
ech-5
ect-2
eea-1
efl-1
efn-2
efn-4
eft-2
eft-3
eft-4
egl-17
egl-21
egl-26
egl-27
egl-30
egl-4
egl-44
egl-9
egr-1
ehs-1
eif-3.B
eif-3.C
eif-3.D
eif-3.E
eif-3.G
eif-3.H
eif-3.I
eif-3.K
eif-6
ekl-1
ekl-4
elb-1
elc-1
elks-1
elo-1
elo-2
elo-3
emb-27
emb-30
emb-4
emb-5
emo-1
emr-1
eor-1
eor-2
epc-1
epn-1
eps-8
erd-2
eri-5
ero-1
erp-1
ers-3
erv-46
est-1
evl-14
evl-20
exc-7
exo-3
exoc-7
exoc-8
exp-2
eya-1
fbp-1
fbxa-1
fbxa-128
fbxa-13
fbxa-137
fbxa-3
fbxa-40
fbxa-47
fbxa-83
fbxa-90
fbxa-95
fbxb-10
fbxb-58
fbxb-72
fbxb-85
fcd-2
fce-2
feh-1
fem-1
fem-2
fhod-1
fib-1
figl-1
fis-2
fkb-1
fkb-2
fkb-3
fkb-6
fkb-7
fkh-7
fkh-9
fli-1
flna-1
flna-2
flp-23
flp-25
fmo-5
frm-10
frm-2
frm-7
frs-1
frs-2
ftt-2
fum-1
fut-3
fzo-1
fzr-1
gad-1
gak-1
gap-2
gar-3
gbf-1
gck-1
gck-4
gcl-1
gcy-28
gcy-31
gcy-33
gcy-35
gdi-1
gei-13
gei-16
gei-17
gei-4
gei-6
gei-7
gei-8
gem-4
gex-2
gex-3
gfi-3
gfi-4
gip-1
git-1
glc-2
gld-2
glit-1
gln-1
gln-3
gln-5
glo-1
glo-4
glr-2
glr-6
glr-8
glt-3
gly-10
gly-11
gly-13
gly-5
gly-7
gly-9
gmn-1
gna-1
gna-2
goa-1
gob-1
gpa-7
gpa-9
gpb-1
gpb-2
gpc-2
gpd-4
gpr-1
gpr-2
grd-6
grh-1
grk-1
grl-17
grl-22
grl-26
grl-7
grp-1
grsp-3
gsa-1
gsp-1
gsp-2
gst-13
gst-26
gst-27
gst-33
gst-39
gst-43
gst-5
gst-7
gst-8
gut-2
haf-3
haf-4
haf-9
ham-2
hbl-1
hcf-1
hch-1
hcp-1
hcp-3
hcp-4
hcp-6
hda-1
hel-1
hid-1
hil-3
hil-7
him-17
him-4
his-1
his-15
his-2
his-24
his-3
his-31
his-32
his-34
his-35
his-37
his-39
his-4
his-41
his-42
his-5
his-59
his-6
his-60
his-61
his-62
his-63
his-64
his-67
his-68
his-7
his-72
his-8
hlh-1
hlh-2
hlh-27
hlh-30
hmg-1.1
hmg-1.2
hmg-4
hmp-1
hmr-1
hoe-1
hpr-17
hpr-9
hrp-1
hrp-2
hrs-1
hsb-1
hsp-1
hsp-12.2
hsp-16.1
hsp-16.11
hsp-16.2
hsp-16.41
hsp-16.48
hsp-3
hsp-6
hsp-60
hsr-9
hst-1
hst-2
hst-6
htz-1
hum-1
hum-5
hum-6
hyl-1
icd-1
icl-1
icp-1
ifa-1
ifb-1
ifc-2
ife-2
ife-3
ife-4
ife-5
iff-1
iff-2
ifg-1
ify-1
igcm-1
igcm-3
ikb-1
ile-1
ile-2
ima-1
ima-2
ima-3
imb-1
imb-3
imb-4
imb-6
imp-2
imp-3
inf-1
inft-1
inft-2
ins-39
inx-11
inx-2
inx-6
inx-7
ire-1
irs-1
irs-2
isp-1
isw-1
itr-1
itsn-1
jac-1
jmjd-2
jph-1
jtr-1
kat-1
kbp-3
kbp-4
kbp-5
kel-1
kel-3
kel-8
kgb-1
kin-1
kin-10
kin-14
kin-18
kin-19
kin-2
kin-20
kin-25
kin-29
klc-1
klc-2
kle-2
klp-11
klp-13
klp-15
klp-18
klp-19
klp-20
klp-6
klp-7
klp-8
knl-1
knl-3
kqt-1
krs-1
kup-1
lag-1
lam-2
lam-3
larp-1
larp-2
lat-1
lbp-4
ldb-1
lea-1
lec-1
lec-2
lec-4
lec-6
lem-2
lem-3
let-19
let-268
let-363
let-413
let-502
let-60
let-70
let-711
let-721
let-75
let-805
let-858
let-92
let-99
lev-10
lev-11
lex-1
lfi-1
lgg-1
lgg-2
lgg-3
lgx-1
lig-1
lig-4
lin-13
lin-14
lin-15B
lin-17
lin-2
lin-23
lin-25
lin-28
lin-29
lin-35
lin-36
lin-37
lin-41
lin-42
lin-45
lin-46
lin-49
lin-5
lin-53
lin-54
lin-59
lin-66
lin-7
lin-8
lin-9
lir-2
lir-3
lis-1
lit-1
lmn-1
lmp-1
lpd-2
lpd-7
lpd-9
lpl-1
lrk-1
lsl-1
lsm-1
lsm-3
lsm-5
lsm-7
lsm-8
lss-4
lst-3
lst-4
lsy-2
ltd-1
maa-1
mab-20
magi-1
mai-2
mak-2
mat-1
math-33
mau-2
max-2
mbf-1
mbk-1
mbk-2
mce-1
mcm-3
mcm-4
mcm-5
mcm-6
mcm-7
mdf-1
mdf-2
mdh-1
mdl-1
mdt-1.2
mdt-18
mdt-19
mdt-22
mdt-27
mdt-4
mdt-6
mdt-8
mec-6
mec-8
mei-1
mek-1
mel-11
mel-26
mel-32
mel-46
mep-1
mes-2
mes-6
mev-1
mex-1
mfb-1
mif-1
mif-3
mif-4
mig-10
mig-13
mig-2
mig-22
mig-5
mis-12
mix-1
mkk-4
mlc-2
mlc-3
mlc-4
mlk-1
mlp-1
mml-1
mnat-1
mnk-1
mog-4
mog-5
mom-1
mom-4
mpk-1
mpk-2
mppb-1
mrg-1
mrs-1
mtm-3
mtm-5
mtm-9
mut-2
mut-7
myo-2
mys-1
nas-1
nas-10
nas-12
nas-14
nas-15
nas-6
nasp-1
nasp-2
ncam-1
nck-1
ncl-1
ncs-2
ncx-3
ncx-7
ndc-80
ndx-6
ndx-7
ned-8
nep-1
nex-2
nfi-1
nfm-1
nft-1
ngp-1
nhl-2
nhl-3
nhr-10
nhr-102
nhr-104
nhr-115
nhr-12
nhr-125
nhr-130
nhr-133
nhr-136
nhr-142
nhr-154
nhr-17
nhr-173
nhr-182
nhr-183
nhr-184
nhr-19
nhr-194
nhr-201
nhr-207
nhr-209
nhr-21
nhr-212
nhr-213
nhr-225
nhr-228
nhr-237
nhr-255
nhr-256
nhr-280
nhr-3
nhr-32
nhr-34
nhr-41
nhr-44
nhr-46
nhr-47
nhr-48
nhr-49
nhr-50
nhr-56
nhr-57
nhr-58
nhr-59
nhr-62
nhr-63
nhr-64
nhr-65
nhr-66
nhr-70
nhr-71
nhr-83
nhr-84
nhr-97
nhr-98
nhx-5
nhx-8
nlp-12
nlp-4
nmy-1
nmy-2
nos-3
nph-4
npp-1
npp-10
npp-12
npp-13
npp-14
npp-17
npp-18
npp-19
npp-2
npp-20
npp-22
npp-3
npp-4
npp-6
npp-7
npp-8
npp-9
nsf-1
nspc-17
nst-1
ntl-2
ntl-3
ntl-4
nucb-1
nud-2
num-1
nuo-1
nuo-2
nuo-4
nurf-1
nxf-1
nxt-1
ocrl-1
odr-10
oga-1
ogt-1
ooc-3
orc-2
osm-9
paa-1
pab-1
pab-2
pab-3
pad-1
pak-2
pan-1
par-1
par-2
par-3
par-5
pas-1
pas-4
pas-5
pas-7
pash-1
pat-3
pat-4
pat-6
patr-1
pbs-1
pbs-2
pbs-3
pbs-5
pbs-7
pcaf-1
pcca-1
pch-2
pcn-1
pcs-1
pct-1
pdcd-2
pde-4
pde-6
pdi-1
pdi-2
pdi-3
pdk-1
pdl-1
pdr-1
peb-1
pek-1
pen-2
pes-4
pfd-1
pfd-3
pfd-5
pfd-6
pfn-1
pfn-2
pfn-3
pgk-1
pgp-1
pha-4
phb-1
phb-2
phf-5
phg-1
pif-1
pig-1
pir-1
pix-1
pkc-3
plc-2
pld-1
plk-1
plsc-4
plx-1
plx-2
pme-2
polh-1
polk-1
pop-1
ppgn-1
pph-4.1
pph-4.2
pph-6
ppk-1
ppk-2
ppk-3
ppp-1
pptr-1
pptr-2
pqm-96
pqn-13
pqn-14
pqn-20
pqn-21
pqn-27
pqn-28
pqn-34
pqn-35
pqn-38
pqn-39
pqn-42
pqn-44
pqn-45
pqn-46
pqn-47
pqn-51
pqn-53
pqn-59
pqn-63
pqn-65
pqn-68
pqn-70
pqn-71
pqn-73
pqn-74
pqn-80
pqn-85
pqn-87
pqn-94
pqn-95
pri-1
pri-2
pro-1
pro-3
prp-4
prp-8
prs-2
prx-1
prx-19
psa-1
psa-4
psd-1
pst-2
ptb-1
ptc-1
ptl-1
ptp-1
ptp-3
ptps-1
ptr-12
ptr-19
ptr-5
puf-12
puf-9
pus-1
pvf-1
pxf-1
pxn-1
pyp-1
pyr-1
rab-1
rab-10
rab-11.1
rab-14
rab-18
rab-19
rab-21
rab-33
rab-5
rab-6.1
rab-7
rack-1
rad-26
rad-51
ral-1
ran-1
ran-3
ran-4
ran-5
rap-2
ras-1
rba-1
rbc-1
rbc-2
rbd-1
rbg-1
rbg-2
rbg-3
rbr-2
rbx-2
rcq-5
rde-2
rde-4
reps-1
ret-1
rfc-3
rfc-4
rfl-1
rfp-1
rfs-1
rga-1
rgr-1
rgs-5
rgs-6
rgs-7
rha-1
rha-2
rho-1
rib-2
ric-19
ric-3
ric-8
rig-1
rig-3
rig-4
ril-1
ril-2
rme-1
rme-6
rme-8
rnf-1
rnh-1.0
rnh-2
rnp-1
rnp-2
rnp-4
rnp-6
rnp-7
rnr-2
rol-3
rol-6
rpa-0
rpa-1
rpa-2
rpl-1
rpl-10
rpl-11.2
rpl-12
rpl-13
rpl-14
rpl-15
rpl-16
rpl-17
rpl-18
rpl-19
rpl-2
rpl-20
rpl-21
rpl-22
rpl-23
rpl-24.1
rpl-24.2
rpl-25.2
rpl-26
rpl-28
rpl-29
rpl-3
rpl-30
rpl-31
rpl-32
rpl-33
rpl-34
rpl-35
rpl-36
rpl-38
rpl-39
rpl-4
rpl-41
rpl-43
rpl-5
rpl-6
rpl-7
rpl-7A
rpl-9
rpn-1
rpn-11
rpn-12
rpn-2
rpn-3
rpn-5
rpn-6
rpn-7
rpn-8
rpn-9
rps-0
rps-1
rps-10
rps-11
rps-12
rps-13
rps-14
rps-15
rps-16
rps-17
rps-18
rps-19
rps-20
rps-21
rps-22
rps-23
rps-24
rps-25
rps-26
rps-27
rps-28
rps-29
rps-3
rps-30
rps-4
rps-5
rps-6
rps-7
rps-8
rps-9
rpt-1
rpt-2
rpt-4
rpt-6
rrf-3
rrt-1
rsd-3
rsks-1
rsp-1
rsp-2
rsp-3
rsp-4
rsp-5
rsp-6
rsp-7
rsp-8
rsr-1
rsr-2
ruvb-1
ruvb-2
sap-1
sap-49
sas-4
sas-5
sas-6
sax-1
sax-2
sax-7
sca-1
scc-1
scc-3
scd-1
scm-1
sdc-1
sdc-2
sdha-1
sdha-2
sdhb-1
sdhd-1
sdn-1
sdpn-1
sdz-1
sea-2
sec-23
sec-24.1
sec-24.2
sec-3
sec-5
sec-6
sek-1
sel-10
sel-12
sel-5
sel-7
sel-8
sel-9
sem-5
sep-1
ser-2
set-1
set-2
sft-4
sgt-1
shc-2
sip-1
sir-2.1
sir-2.2
skn-1
skp-1
skpt-1
skr-1
skr-19
skr-20
skr-21
sli-1
sma-1
sma-2
sma-4
sma-5
sma-9
smc-3
smc-4
smg-1
smg-3
smk-1
smo-1
smp-1
smr-1
sms-2
smu-1
smu-2
snap-1
snb-1
snf-6
snr-1
snr-2
snr-3
snr-4
snr-6
snr-7
snt-2
snx-1
sod-1
sod-2
sop-2
sop-3
sor-1
sos-1
sox-2
spas-1
spat-1
spat-2
spat-3
spc-1
spd-1
spd-5
spe-15
spe-39
spe-42
spg-7
sph-1
spk-1
spn-4
spo-11
spp-11
spr-1
spr-2
spr-3
sptl-1
sqd-1
sqv-1
sqv-2
sqv-3
sqv-8
srbc-58
src-1
src-2
srd-20
srd-4
srd-43
sre-1
sre-13
sre-23
sre-32
sre-38
srg-14
srg-26
srg-64
srh-136
srh-16
srh-171
srh-24
srh-89
sri-5
srm-3
srp-7
srr-10
srr-4
srs-1
srt-11
srt-52
sru-48
srw-95
ssl-1
sta-1
star-2
stn-1
stn-2
sto-4
str-12
str-60
suf-1
sulp-3
sulp-8
sup-12
sur-2
sur-5
sur-6
swan-1
swp-1
syd-2
sym-2
sym-4
syn-2
syn-3
sys-1
taf-10
taf-11.3
taf-12
taf-13
taf-3
taf-4
taf-6.2
taf-8
taf-9
tag-115
tag-117
tag-123
tag-124
tag-125
tag-13
tag-131
tag-135
tag-137
tag-146
tag-147
tag-148
tag-150
tag-163
tag-165
tag-167
tag-170
tag-174
tag-177
tag-181
tag-182
tag-185
tag-188
tag-192
tag-197
tag-204
tag-210
tag-214
tag-216
tag-218
tag-226
tag-233
tag-235
tag-237
tag-242
tag-250
tag-251
tag-252
tag-253
tag-256
tag-257
tag-260
tag-262
tag-266
tag-267
tag-272
tag-273
tag-274
tag-280
tag-281
tag-289
tag-294
tag-295
tag-30
tag-301
tag-303
tag-305
tag-308
tag-309
tag-310
tag-313
tag-319
tag-320
tag-321
tag-322
tag-325
tag-331
tag-332
tag-333
tag-335
tag-337
tag-340
tag-342
tag-344
tag-349
tag-350
tag-351
tag-353
tag-52
tag-53
tag-59
tag-60
tag-61
tag-63
tag-65
tag-72
tag-77
tag-93
tag-96
tag-97
tag-99
tam-1
tat-1
tat-4
tax-6
tba-1
tba-2
tba-7
tbb-1
tbx-2
tct-1
tdc-1
teg-1
ten-1
tfg-1
tgt-1
tig-2
tim-1
tin-9.1
tin-9.2
tir-1
tlf-1
tli-1
tlk-1
tmd-1
tnc-2
tni-4
tnt-4
toca-1
tol-1
tom-1
tpi-1
tpxl-1
tre-1
tre-2
trk-1
trp-2
trr-1
trs-1
try-3
try-5
tsn-1
tsp-12
tsp-13
tsp-16
tsp-17
tsp-9
ttb-1
ttn-1
ttx-1
tub-1
tufm-1
tufm-2
twk-11
twk-30
twk-5
uaf-2
uba-1
uba-2
ubc-12
ubc-19
ubc-25
ubc-3
ubc-6
ubc-7
ubc-8
ubc-9
ubh-4
ubl-1
ubl-5
ubq-1
ubq-2
ubxn-1
ubxn-2
ubxn-3
ubxn-6
ucr-1
ucr-2.1
ucr-2.2
uda-1
uev-1
ufd-2
ufd-3
ugt-57
ugt-62
ulp-4
unc-104
unc-108
unc-112
unc-115
unc-116
unc-119
unc-14
unc-16
unc-18
unc-23
unc-32
unc-33
unc-34
unc-37
unc-40
unc-43
unc-44
unc-45
unc-51
unc-57
unc-59
unc-60
unc-64
unc-70
unc-73
unc-76
unc-78
unc-83
unc-84
unc-89
unc-97
ung-1
uri-1
usp-14
uvt-2
uvt-3
vab-1
vab-10
vab-2
vang-1
vav-1
vbh-1
ver-3
vha-1
vha-12
vha-13
vha-14
vha-15
vha-19
vha-2
vha-8
vha-9
vhp-1
vig-1
vps-16
vps-35
vps-45
vrs-2
wah-1
wee-1.3
wip-1
wrm-1
wrt-3
wsp-1
wve-1
wwp-1
xbp-1
xbx-6
xnp-1
xrn-2
yrs-1
zak-1
zen-4
zer-1
zfp-1
zfp-2
zhp-3
zig-8
zip-1
zip-2
zip-4
ztf-3
ztf-7
zwl-1
zyg-1
zyg-9
