# Supplementary material for: Genome-Wide Identification of Binding Sites Defines Distinct Functions for Caenorhabditis elegans PHA-4/FOXA in Development and Environmental Response
Source: PLoS Genet. 2010 Feb 19;6(2):e1000848. doi: 10.1371/journal.pgen.1000848 (PMC2824807; doi:10.1371/journal.pgen.1000848)
Supplement: Dataset S2 — Complete target list of PHA-4 in starved L1s. (0.04 MB XLS) [file pgen.1000848.s014.txt]

AC3.5
AH10.1
AH10.3
AH10.4
B0001.1
B0024.11
B0024.13
B0035.3
B0035.5
B0041.5
B0041.8
B0205.12
B0205.13
B0205.4
B0212.4
B0218.1
B0218.5
B0238.10
B0238.11
B0238.12
B0238.13
B0261.4
B0272.2
B0280.13
B0286.1
B0286.3
B0303.7
B0303.9
B0334.6
B0336.11
B0336.3
B0348.1
B0353.1
B0361.11
B0361.6
B0379.6
B0393.7
B0393.8
B0393.9
B0395.3
B0412.3
B0414.8
B0432.10
B0432.4
B0432.7
B0457.6
B0491.1
B0491.5
B0491.6
B0491.7
B0496.1
B0496.2
B0496.4
B0496.7
B0507.2
B0507.3
B0507.9
B0511.6
B0513.2
B0513.5
B0513.9
B0524.1
B0524.6
B0546.4
B0554.1
B0564.3
C01B10.3
C01B10.4
C01B10.9
C01B7.1
C01B7.3
C01C4.3
C01F1.2
C01F1.3
C01G10.15
C01G10.16
C01G10.6
C01G12.9
C01G5.8
C01G6.4
C01G6.5
C01G6.7
C01H6.2
C01H6.3
C01H6.4
C02B10.1
C02B10.3
C02B8.5
C02C6.2
C02C6.3
C02D5.2
C02D5.3
C02F4.3
C02F5.10
C03A3.2
C03A3.3
C03A7.13
C03B1.2
C03B8.3
C03D6.1
C03G6.17
C04A11.2
C04A2.1
C04C11.1
C04C11.2
C04D8.1
C04E12.12
C04F12.8
C04F5.2
C04G6.2
C04G6.7
C05A9.2
C05B5.2
C05B5.5
C05B5.9
C05C10.3
C05C10.5
C05C10.7
C05C12.4
C05C8.6
C05C8.9
C05C9.1
C05D10.1
C05D10.3
C05D10.4
C05D11.10
C05D11.13
C05D11.9
C05D12.1
C05D12.2
C05D12.3
C05D2.6
C05G5.2
C05G5.3
C05G5.4
C05G5.5
C06A12.3
C06A12.5
C06A5.1
C06A5.3
C06A5.6
C06A6.3
C06A6.4
C06A6.5
C06A8.3
C06A8.6
C06A8.8
C06B3.6
C06B3.7
C06B8.2
C06B8.7
C06C3.8
C06E1.3
C06E1.7
C06E1.8
C06E4.1
C06E4.2
C06E7.1
C06E7.3
C06E7.4
C06G1.5
C06G3.3
C06G3.5
C06G3.9
C06G4.4
C06H5.8
C07A12.7
C07A9.8
C07A9.9
C07B5.4
C07D10.1
C07E3.3
C07G1.2
C07G3.2
C07H6.2
C07H6.3
C07H6.4
C07H6.9
C08B11.6
C08B11.8
C08B11.9
C08B6.2
C08B6.3
C08E3.10
C08E3.11
C08E3.4
C08E3.5
C08E8.1
C08E8.4
C08E8.5
C08F11.13
C08F8.2
C08F8.9
C08G5.7
C08G9.2
C08H9.2
C09B7.2
C09B8.3
C09B8.8
C09D1.2
C09D4.1
C09D4.4
C09E8.1
C09F12.2
C09F9.3
C09G4.2
C09G9.1
C09G9.2
C09G9.5
C09H10.10
C10C5.1
C10E2.2
C10G6.1
C10G8.8
C10H11.1
C11D9.1
C11E4.1
C11E4.2
C11E4.4
C11G6.3
C12D8.1
C12D8.14
C12D8.15
C12D8.16
C12D8.17
C12D8.4
C12D8.6
C13A10.1
C13B9.1
C13C4.4
C14A4.11
C14A4.12
C14B1.2
C14B1.3
C14B1.8
C14B9.10
C14B9.2
C14B9.8
C14C10.4
C14F11.1
C14F11.4
C14F11.6
C14F5.1
C14H10.2
C15H7.4
C15H9.9
C16B8.3
C16C4.1
C16D6.2
C16E9.2
C16H3.3
C17E4.10
C17E4.11
C17E4.6
C17E4.9
C17G1.4
C17G1.8
C17G10.2
C17H1.2
C17H1.3
C17H1.7
C17H11.6
C17H12.13
C17H12.2
C18A11.1
C18A11.6
C18B12.4
C18B2.3
C18C4.5
C18D11.3
C18E9.9
C18F10.7
C18H9.2
C23G10.2
C23G10.7
C23G10.8
C23H3.9
C23H4.3
C23H4.6
C24A1.2
C24A1.3
C24A11.2
C24A3.2
C24B5.1
C24B9.3
C24D10.4
C24D10.6
C24G6.2
C24G6.3
C24G6.6
C24H12.4
C24H12.5
C25A1.5
C25A1.6
C25A1.9
C25B8.4
C25F6.3
C25F6.7
C25F6.8
C25F9.6
C25G6.3
C25H3.1
C25H3.10
C25H3.11
C26B2.6
C26B2.7
C26B9.1
C26B9.3
C26B9.6
C26D10.3
C26F1.3
C27A12.4
C27A2.1
C27A2.4
C27B7.2
C27D6.4
C27F2.5
C27F2.7
C27F2.8
C27F2.9
C27H2.5
C27H5.2
C27H5.3
C28A5.2
C28C12.4
C28D4.10
C28G1.2
C28G1.3
C28H8.11
C29E4.11
C29E4.9
C29F3.7
C29F7.2
C29F9.1
C29F9.4
C29H12.6
C30A5.10
C30C11.4
C30F12.1
C30F12.2
C30F12.4
C30F12.7
C30F2.2
C30F2.3
C30G12.2
C30G4.4
C30G7.4
C30H6.7
C30H6.8
C30H6.9
C31A11.7
C31C9.6
C31H1.6
C31H2.1
C31H5.4
C31H5.6
C32A3.3
C32D5.1
C32D5.7
C32D5.8
C32F10.4
C32F10.8
C32H11.4
C32H11.5
C33A11.1
C33A11.2
C33A12.1
C33A12.3
C33A12.4
C33A12.7
C33C12.10
C33D3.5
C33D9.5
C33D9.8
C33H5.18
C34B2.11
C34B2.8
C34B2.9
C34B4.2
C34B7.1
C34C12.2
C34C12.8
C34C6.2
C34D10.1
C34D10.2
C34D4.13
C34D4.4
C34E10.10
C34E10.11
C34E10.8
C34E11.2
C34F11.3
C34F6.1
C34F6.5
C34F6.6
C34G6.1
C35A11.2
C35B1.2
C35B1.5
C35B8.3
C35B8.4
C35C5.3
C35E7.4
C36A4.9
C36B1.14
C36B1.3
C36E8.1
C36E8.2
C36E8.3
C36E8.4
C36F7.2
C36H8.1
C37A2.8
C37C3.12
C37C3.13
C37C3.3
C37C3.7
C37E2.1
C37H5.13
C37H5.6
C38C3.4
C38D9.9
C39B5.2
C39D10.8
C39E9.10
C39F7.5
C39H7.4
C40H1.7
C40H1.9
C40H5.3
C41D11.3
C41G7.3
C42C1.2
C42D4.1
C42D4.13
C43G2.1
C43G2.2
C43G2.3
C43G2.4
C43H8.1
C43H8.2
C44B7.10
C44C1.5
C44E4.2
C44E4.4
C44H4.1
C44H9.5
C44H9.8
C45B11.2
C45B11.5
C45E1.4
C45E5.2
C45E5.3
C45E5.4
C45G9.6
C46C2.6
C46F11.2
C46F11.3
C46F11.6
C46H3.3
C47A4.2
C47B2.2
C47E8.1
C47E8.9
C48A7.2
C48B6.3
C48B6.4
C48E7.11
C48G7.1
C48G7.2
C49A1.9
C49A9.10
C49A9.3
C49A9.4
C49A9.6
C49A9.9
C49C3.11
C49C3.9
C49F8.1
C49F8.2
C49H3.6
C49H3.8
C50A2.3
C50B6.7
C50B6.9
C50B8.1
C50B8.3
C50B8.4
C50B8.5
C50B8.6
C50E3.5
C50F2.8
C50F7.10
C51E3.10
C51E3.8
C51E3.9
C52B9.11
C52B9.3
C52D10.12
C52E12.1
C52E12.4
C52E12.6
C52E2.2
C52E2.3
C52E2.4
C52E2.5
C53A5.2
C53A5.5
C53B4.3
C53B4.4
C53B7.2
C53B7.3
C53C7.3
C53C9.2
C53D5.1
C53D6.6
C54D10.10
C54D2.1
C54D2.6
C54E4.2
C54E4.4
C54G4.7
C54G7.2
C55A1.6
C55A1.7
C55A6.1
C55A6.10
C55A6.3
C55A6.6
C55F2.1
C55F2.2
C56A3.2
C56A3.6
C56C10.7
C56E10.3
C56G2.1
C56G2.3
C56G2.7
C56G2.9
CC8.1
CC8.2
D1005.1
D1005.3
D1005.4
D1007.10
D1007.13
D1007.5
D1009.1
D1022.2
D1022.3
D1022.4
D1046.1
D1046.2
D1053.2
D1053.3
D1053.4
D1054.11
D1054.7
D1054.8
D1054.9
D1065.3
D1086.7
D2005.3
D2005.4
D2005.6
D2007.5
D2013.3
D2021.4
D2021.8
D2024.2
D2024.4
D2024.7
D2030.1
D2030.12
D2030.2
D2030.3
D2030.4
D2030.9
D2045.2
D2063.1
D2085.5
D2096.13
D2096.2
D2096.3
D2096.5
D2096.6
D2096.7
D2096.8
DC2.3
DH11.2
DH11.5
E01A2.1
E01A2.6
E01B7.2
E01G4.1
E01G6.2
E01G6.3
E02D9.1
E04A4.5
E04A4.7
EEED8.10
EEED8.2
EGAP2.2
EGAP9.4
F01D4.5
F01F1.11
F01F1.12
F01F1.3
F01G10.1
F01G10.10
F01G10.7
F01G12.6
F01G4.3
F01G4.4
F01G4.6
F02C12.1
F02C12.3
F02C12.4
F02C9.4
F02D8.4
F02E9.1
F02E9.3
F02E9.5
F02E9.7
F02E9.9
F07A11.4
F07A5.3
F07C3.9
F07C6.4
F07F6.8
F07H5.12
F07H5.8
F08B12.4
F08B4.5
F08B4.7
F08C6.2
F08F1.3
F08F3.8
F08F8.10
F08F8.2
F08F8.4
F08G2.4
F08G2.5
F08G2.7
F08H9.3
F09A5.4
F09B9.1
F09C6.1
F09C6.11
F09C6.12
F09C6.13
F09C6.14
F09C6.3
F09C8.1
F09C8.2
F09D1.1
F09E5.14
F09E5.2
F09E5.3
F09E5.9
F09F3.6
F09F7.3
F09F7.6
F09F9.1
F09G2.2
F09G2.8
F09G2.9
F09G8.7
F10A3.11
F10B5.2
F10B5.8
F10C1.3
F10C2.4
F10D11.2
F10D2.12
F10D2.8
F10D7.2
F10D7.5
F10E7.8
F10E9.4
F10E9.5
F10E9.7
F10G7.10
F10G8.7
F10G8.8
F11A10.7
F11A3.1
F11C1.4
F11D5.1
F11E6.6
F11E6.7
F11E6.8
F12A10.5
F12E12.11
F12F6.10
F13A7.11
F13A7.12
F13B12.3
F13B6.2
F13B9.1
F13C5.1
F13C5.3
F13C5.4
F13C5.5
F13D11.3
F13E6.1
F13E6.3
F13E6.4
F13E9.1
F13E9.11
F13E9.9
F13G3.10
F13G3.12
F13H10.1
F13H10.4
F13H10.6
F13H10.8
F13H6.1
F13H8.1
F13H8.11
F13H8.12
F13H8.2
F13H8.4
F13H8.9
F14B4.2
F14B8.5
F14B8.6
F14B8.7
F14F3.4
F14F8.8
F14F9.4
F14F9.6
F14H12.3
F14H3.12
F15A8.1
F15B9.5
F15C11.2
F15D3.6
F15D3.7
F15D4.3
F16A11.1
F16A11.3
F16B12.6
F16B4.5
F16B4.6
F16D3.4
F16G10.6
F16H11.1
F16H11.2
F17A9.2
F17A9.4
F17C11.10
F17C11.11
F17C11.12
F17C11.4
F17C11.9
F17E5.2
F17H10.3
F18A1.5
F18A1.6
F18A11.2
F18C5.4
F18C5.9
F18E2.6
F18G5.4
F18G5.6
F19B2.5
F19B2.7
F19F10.11
F20B10.3
F20B6.7
F20C5.4
F20D1.3
F20D1.4
F20D12.2
F20D6.5
F20D6.9
F20G2.2
F20H11.4
F21A10.2
F21A9.1
F21A9.2
F21C10.10
F21C3.6
F21D5.3
F21D5.4
F21D5.5
F21D5.7
F21F12.1
F21F3.7
F21F8.4
F21F8.5
F21F8.6
F21G4.1
F21H7.4
F22A3.6
F22B5.4
F22B7.1
F22B7.9
F22D3.2
F22D3.6
F22D6.2
F22E10.5
F22E5.21
F22E5.8
F22E5.9
F22F4.5
F22F7.3
F22G12.1
F22G12.7
F22G12.8
F22H10.2
F22H10.3
F22H10.4
F23B2.10
F23B2.13
F23D12.2
F23D12.6
F23G4.1
F23H11.4
F23H11.7
F23H12.2
F23H12.3
F23H12.5
F23H12.8
F23H12.9
F25B3.6
F25B4.4
F25B4.6
F25B4.7
F25B5.1
F25B5.3
F25C8.4
F25D1.4
F25D1.5
F25E2.3
F25F8.1
F25G6.7
F25H2.4
F25H2.5
F25H2.6
F25H5.3
F25H5.5
F25H8.1
F25H8.2
F26A3.4
F26B1.2
F26C11.1
F26D11.6
F26E4.4
F26E4.7
F26F12.3
F26F12.4
F26F2.7
F26F2.8
F26F4.5
F26G1.1
F26G1.6
F26H11.4
F26H9.2
F26H9.4
F27C1.2
F27C1.6
F27C8.5
F27D4.1
F27D4.2
F27D4.4
F27D4.6
F27D4.7
F27D9.2
F27D9.7
F27E5.1
F28A12.1
F28B3.5
F28B4.4
F28C1.1
F28C1.3
F28D1.1
F28D1.11
F28D1.8
F28E10.1
F28F5.4
F28F9.3
F28H7.2
F28H7.4
F29B9.10
F29B9.11
F29B9.2
F29B9.5
F29C4.2
F29C4.7
F29D11.2
F29G6.3
F29G9.2
F30A10.10
F30A10.9
F30B5.4
F30H5.3
F31A3.5
F31D4.8
F31E3.2
F31E3.4
F31E8.1
F31E8.4
F31E9.1
F31E9.3
F31F6.8
F31F7.1
F31F7.2
F31F7.3
F32A11.1
F32A5.4
F32A5.8
F32A7.5
F32B5.4
F32B6.2
F32B6.3
F32B6.8
F32B6.9
F32D8.13
F32D8.7
F33D11.5
F33D4.5
F33D4.7
F33D4.8
F33G12.6
F33H1.4
F35A5.2
F35A5.5
F35B12.3
F35B12.4
F35C11.4
F35C5.1
F35C5.11
F35C8.2
F35C8.5
F35C8.8
F35D11.10
F35D11.3
F35E12.8
F35E12.9
F35F10.1
F35F10.12
F35G2.1
F35G2.2
F35G2.3
F35H10.3
F35H12.2
F35H12.4
F36A2.7
F36A2.9
F36D4.5
F36F2.1
F36G3.1
F36G9.12
F36G9.13
F36H1.9
F36H9.8
F37C12.1
F37C12.10
F37C12.2
F37C12.3
F37C12.7
F37C4.5
F37C4.6
F38A1.1
F38A5.2
F38B7.1
F38E1.6
F38E1.9
F38E11.9
F38E9.5
F38H4.3
F39B1.1
F39E9.1
F39E9.12
F39E9.2
F39G3.5
F40A3.2
F40A3.3
F40A3.4
F40B5.2
F40E10.6
F40E3.5
F40F11.2
F40F11.3
F40F11.4
F40F12.5
F40F12.7
F40F4.6
F40F4.7
F40F8.1
F40F8.11
F40F9.10
F40F9.3
F40F9.5
F40F9.6
F40F9.7
F40H3.1
F41B5.6
F41C3.8
F41E6.1
F41E6.10
F41E6.11
F41E6.14
F41E6.7
F41E6.9
F41E7.4
F41G3.14
F41G3.6
F41H10.5
F41H10.6
F42A10.3
F42A10.6
F42A10.7
F42A8.3
F42A9.8
F42C5.10
F42G4.5
F42G8.5
F42G8.7
F42H10.2
F42H10.3
F42H10.7
F42H10.9
F43C11.4
F43C11.7
F43C9.1
F43D2.1
F43D2.6
F43D9.3
F43E2.1
F43E2.2
F43E2.7
F43G6.11
F43G9.3
F43G9.5
F44A2.5
F44B9.10
F44B9.8
F44C8.7
F44D12.1
F44E2.8
F44E2.9
F44E5.4
F44E5.5
F44E7.4
F44E7.9
F44G3.12
F44G3.8
F45E1.1
F45E12.1
F45E12.5
F45F2.11
F45F2.5
F45F2.6
F45F2.7
F45G2.2
F45H10.2
F45H10.3
F45H7.1
F46B6.8
F46C5.2
F46C5.6
F46E10.10
F46E10.11
F46E10.3
F46F11.11
F46F3.2
F46F5.15
F46F5.16
F46F6.2
F46G10.1
F46H5.2
F46H5.3
F46H5.7
F46H6.5
F47B10.1
F47B7.7
F47B8.2
F47B8.3
F47B8.4
F47D12.9
F47E1.4
F47F2.1
F47F2.2
F47G9.1
F47G9.4
F47G9.6
F47H4.2
F48A11.4
F48A9.1
F48A9.2
F48C1.3
F48C5.1
F48E3.3
F48E3.8
F48E8.6
F48F7.3
F48F7.5
F48F7.7
F48F7.8
F49B2.6
F49C12.10
F49C12.12
F49C12.7
F49D11.7
F49E10.2
F49E11.10
F49E11.2
F49E11.8
F49E12.12
F49E2.2
F49E2.5
F49E8.6
F49E8.7
F49H12.5
F49H6.12
F49H6.5
F49H6.8
F52B11.5
F52C12.4
F52C9.1
F52C9.5
F52D10.2
F52E1.13
F52E1.14
F52E10.4
F52E4.5
F52E4.8
F52G2.3
F52H2.3
F52H2.6
F52H3.2
F52H3.5
F52H3.6
F53A10.2
F53A3.6
F53A3.7
F53A9.7
F53A9.8
F53A9.9
F53B2.8
F53B3.3
F53B3.5
F53B6.2
F53B7.3
F53B7.4
F53C11.4
F53C11.5
F53C11.9
F53C3.1
F53C3.12
F53C3.13
F53C3.5
F53C3.6
F53E10.5
F53E4.1
F53F10.2
F53F4.1
F53G12.3
F53H10.2
F53H2.3
F53H4.4
F53H4.5
F54A5.1
F54B3.3
F54B8.4
F54C4.1
F54C4.3
F54C4.4
F54C8.4
F54C8.5
F54C8.6
F54C8.7
F54C9.3
F54C9.6
F54C9.9
F54D1.1
F54D1.6
F54D10.3
F54D10.4
F54D10.5
F54D11.2
F54D11.4
F54D5.12
F54D5.14
F54D5.15
F54D5.7
F54D5.9
F54D7.2
F54E4.4
F54E7.8
F54E7.9
F54F11.1
F54F11.2
F54F2.6
F54F3.4
F54G8.1
F54H12.5
F54H12.6
F54H5.3
F55A11.1
F55A12.5
F55A12.8
F55A4.7
F55B11.1
F55B11.4
F55C12.1
F55C12.5
F55C5.6
F55C5.7
F55C5.8
F55D12.2
F55D12.5
F55F1.1
F55F10.1
F55F3.3
F55H12.3
F56A8.1
F56A8.3
F56B3.11
F56B3.12
F56C3.2
F56C3.7
F56C9.10
F56C9.8
F56D1.2
F56D1.3
F56D2.2
F56D2.3
F56D2.6
F56D5.2
F56D5.3
F56D5.6
F56E10.1
F56F11.2
F56H9.2
F57A10.2
F57A8.1
F57A8.8
F57B1.6
F57B10.1
F57B10.3
F57B10.4
F57B10.5
F57B9.1
F57B9.7
F57C12.2
F57C2.5
F57C7.1
F57C9.3
F57F4.4
F58A4.9
F58B3.6
F58D5.2
F58D5.3
F58D5.5
F58E10.1
F58E10.3
F58E6.11
F58E6.4
F58F9.3
F58G11.6
F58G4.1
F58G6.9
F58H1.1
F58H1.3
F58H1.6
F59A1.10
F59A2.2
F59A2.3
F59A2.5
F59A3.1
F59A3.7
F59B1.8
F59B10.2
F59B10.3
F59B10.5
F59B10.6
F59B8.1
F59B8.2
F59C6.11
F59C6.4
F59D12.3
F59D12.5
F59D6.3
F59E10.3
F59E12.11
F59F3.4
F59F4.1
F59F4.2
F59F5.2
H01A20.2
H01G02.1
H01G02.4
H01M10.1
H05C05.2
H06H21.3
H06I04.6
H06O01.2
H08J11.2
H08M01.1
H08M01.2
H14A12.3
H14A12.6
H14E04.1
H14E04.2
H14N18.4
H16O14.2
H17B01.1
H18N23.2
H19J13.1
H20E11.1
H22K11.4
H24G06.1
H25K10.1
H27A22.1
H28G03.1
H28G03.2
H28O16.1
H28O16.2
H32C10.2
H32K16.1
H34C03.2
H35B03.2
H35N09.1
H35N09.2
H37A05.2
H37N21.1
H38K22.4
H41C03.3
H42K12.2
H43I07.3
JC8.14
JC8.8
K01A12.3
K01D12.6
K01D12.8
K01F9.2
K01G5.10
K01G5.8
K01G5.9
K02B12.2
K02B12.4
K02C4.2
K02C4.3
K02D7.1
K02E10.1
K02E10.4
K02E10.6
K02F2.2
K02F3.2
K02F3.6
K02F6.9
K02G10.1
K03A1.2
K03A11.1
K03C7.3
K03E5.2
K03H1.10
K03H1.5
K04A8.1
K04A8.5
K04B12.3
K04D7.2
K04G11.4
K04G7.1
K04G7.11
K04H4.2
K04H4.5
K05B2.2
K05F1.10
K05F6.10
K06A4.7
K06A5.4
K06A9.2
K06A9.3
K06B4.4
K06G5.1
K06H7.2
K07A1.10
K07A1.9
K07A9.3
K07B1.6
K07B1.7
K07C11.4
K07C11.7
K07C5.2
K07C5.3
K07C5.4
K07F5.12
K07G5.1
K07G5.3
K07G5.4
K07G5.5
K07H8.10
K07H8.2
K07H8.3
K08B12.2
K08B4.7
K08B5.2
K08C7.4
K08C9.6
K08C9.7
K08D10.11
K08D8.1
K08D8.3
K08E3.4
K08F11.2
K08F11.5
K08F4.2
K08F4.3
K08F9.1
K08F9.4
K08H10.3
K08H2.7
K09A11.1
K09A9.1
K09C4.5
K09D9.1
K09D9.9
K09E10.1
K09E2.2
K09E2.3
K09G1.1
K10B2.4
K10B3.6
K10B4.3
K10C2.1
K10C3.2
K10C3.5
K10C8.2
K10C8.3
K10D2.1
K10D2.4
K10D2.5
K10D3.4
K10D6.4
K10F12.4
K10F12.7
K10G4.5
K10H10.10
K11D12.13
K11D12.5
K11D2.4
K11E4.1
K11E4.2
K11G12.6
K11G9.1
K11H12.1
K11H12.8
K11H3.5
K12B6.3
K12C11.1
K12D12.1
K12D9.12
K12H4.4
K12H4.5
K12H4.6
K12H4.7
K12H6.12
K12H6.6
LLC1.3
M01A8.2
M01E5.4
M01F1.3
M01F1.4
M01F1.5
M01F1.6
M01F1.7
M01H9.3
M01H9.4
M02B1.3
M02B7.5
M02D8.3
M02G9.1
M02G9.2
M03A8.2
M03C11.1
M03C11.3
M03D4.4
M03F4.4
M03F8.4
M04B2.4
M04C9.1
M04C9.3
M04F3.1
M04F3.5
M05B5.2
M05B5.6
M05D6.4
M05D6.5
M05D6.6
M106.4
M110.3
M117.3
M163.1
M163.2
M176.10
M176.2
M176.3
M176.5
M18.6
M199.7
M28.5
M28.6
M4.1
M57.2
M60.2
M60.6
M79.2
M79.3
M88.3
M88.4
M88.5
R01B10.2
R01B10.6
R01E6.2
R02C2.7
R02D5.3
R02D5.7
R02E12.2
R02F11.1
R02F2.1
R02F2.4
R02F2.7
R02F2.9
R03D7.1
R03G5.3
R03G5.5
R03G5.6
R03H10.1
R03H10.7
R04E5.2
R04E5.9
R04F11.2
R04F11.3
R04F11.5
R05D3.8
R05D3.9
R05D7.1
R05D7.2
R05D7.4
R05D7.5
R05F9.1
R05F9.12
R05F9.6
R05G6.10
R05G6.4
R05G6.5
R05G6.7
R05H5.3
R06B10.5
R06B9.4
R06C1.4
R07B1.11
R07B1.9
R07B7.6
R07C12.2
R07C3.7
R07E3.1
R07E5.13
R07G3.8
R08C7.10
R08C7.12
R08C7.2
R08E3.2
R09D1.11
R09E12.3
R09F10.1
R102.5
R106.1
R107.4
R107.5
R10A10.1
R10D12.7
R10E12.2
R10E8.6
R10E9.3
R11.1
R11A5.4
R11A8.7
R11A8.8
R11D1.10
R11D1.9
R11E3.1
R11G1.2
R11G1.6
R11G11.6
R11H6.5
R12A1.3
R12C12.7
R12C12.9
R12E2.10
R12E2.13
R12E2.2
R13.3
R13.4
R13A1.3
R144.2
R144.5
R151.2
R166.1
R17.2
R186.3
R186.8
R31.2
R53.2
R53.4
R53.5
R53.6
R53.7
R53.8
R90.2
R90.3
R90.4
T01A4.2
T01B4.3
T01B6.3
T01B7.8
T01C4.1
T01C8.5
T01D3.5
T01D3.6
T01E8.1
T01E8.5
T01G6.10
T01G9.2
T01H3.3
T02C5.1
T02E1.2
T02E1.4
T02E9.6
T02G6.1
T02G6.2
T02H6.1
T02H6.4
T02H6.5
T03F1.11
T03F1.7
T03F6.6
T03G6.3
T04A8.5
T04A8.6
T04A8.7
T04A8.8
T04B2.5
T04B8.5
T04C12.8
T04C4.1
T04C9.2
T04F3.2
T04F3.4
T04F8.1
T04G9.1
T04G9.5
T04H1.2
T04H1.3
T05B11.7
T05C1.4
T05D4.1
T05D4.3
T05E11.3
T05E7.1
T05E7.5
T05F1.1
T05F1.11
T05F1.7
T05H10.7
T05H4.15
T05H4.3
T06C12.11
T06C12.12
T06D10.1
T06D8.3
T06D8.7
T06D8.9
T06E4.10
T06E4.8
T06E4.9
T06E8.2
T07A5.2
T07A5.5
T07A5.6
T07A9.1
T07A9.10
T07A9.14
T07C12.9
T07C4.1
T07C4.11
T07C4.12
T07D1.2
T07D3.4
T07E3.3
T07F10.3
T07F10.4
T07F10.6
T07F12.4
T07G12.5
T08B2.5
T08B2.7
T08B2.8
T08E11.5
T08G11.1
T08G2.2
T09A12.2
T09A12.5
T09A5.12
T09B4.3
T09B4.4
T09B4.5
T09B4.8
T09B4.9
T09E8.1
T09F3.2
T10B11.2
T10B11.6
T10B11.7
T10B11.9
T10B5.3
T10E10.4
T10E9.3
T10E9.6
T10F2.4
T10H10.3
T11A5.6
T11F9.12
T11F9.19
T11G6.2
T11G6.4
T12A7.2
T12A7.4
T12A7.6
T12C9.7
T12D8.10
T12D8.6
T12D8.8
T12D8.9
T12E12.6
T12G3.1
T12G3.2
T12G3.4
T12G3.5
T12G3.7
T13B5.9
T13C2.4
T13C2.6
T13F3.8
T13F3.9
T13H5.1
T13H5.6
T13H5.8
T14B4.2
T14B4.3
T14B4.9
T14C1.2
T14D7.1
T14E8.1
T14E8.4
T14G10.3
T14G10.4
T14G10.5
T14G10.7
T14G11.1
T14G11.3
T14G8.3
T15B7.7
T15H9.1
T16G1.4
T16G1.7
T16H12.9
T17A3.9
T17E9.2
T17H7.1
T18D3.3
T18D3.8
T19A6.1
T19B10.6
T19C9.8
T19D12.2
T19D12.4
T19D7.4
T19E7.6
T19H12.2
T19H5.4
T20B5.2
T20D3.3
T20D3.5
T20D4.13
T20G5.14
T20H4.5
T21B10.4
T21B10.5
T21B10.6
T21B4.4
T21C9.8
T21D12.11
T21D12.12
T21D12.3
T21D12.7
T21D12.9
T21E3.1
T21E3.2
T21G5.6
T21H3.1
T21H8.5
T22B11.4
T22B11.5
T22C1.11
T22C1.12
T22D1.1
T22D1.2
T22F3.3
T22F7.5
T23B12.4
T23B12.6
T23B5.3
T23E7.2
T23F1.5
T23F11.1
T23F11.6
T23F2.3
T23F2.4
T23F2.5
T23F6.3
T23G11.7
T23G5.2
T23H2.3
T24A6.20
T24A6.7
T24B8.3
T24B8.4
T24D11.1
T24E12.1
T24F1.3
T24F1.7
T24G10.2
T24H10.7
T24H10.8
T24H7.2
T25B2.2
T25C8.1
T25D10.1
T25D3.2
T25E12.4
T25E12.5
T25E4.1
T25F10.3
T25G12.11
T25G12.8
T25G3.4
T26A5.5
T26A5.8
T26A8.1
T26A8.4
T26C5.2
T26C5.3
T26G10.1
T26H2.7
T26H5.10
T26H5.9
T27A3.1
T27A3.5
T27A3.8
T27E4.7
T27E9.2
T27E9.7
T27F7.1
T27F7.3
T28B11.1
T28B4.1
T28B4.4
T28B8.1
T28B8.3
T28C6.8
T28C6.9
T28D9.3
T28D9.9
T28F2.1
T28F4.1
T28F4.4
T28F4.5
T28H10.2
T28H10.3
VB0395L.1
VF13D12L.3
VW02B12L.2
VZK822L.2
W01B11.3
W01B6.8
W01D2.1
W01D2.5
W01G7.3
W01G7.4
W02A2.9
W02D7.11
W02D7.8
W02D9.10
W02D9.2
W02F12.2
W02G9.5
W03A5.2
W03B1.9
W03C9.5
W03D2.6
W03D8.2
W03F8.10
W03F8.3
W03F8.6
W03G1.4
W03G1.5
W03G11.4
W04A4.5
W04A4.6
W04B5.3
W04B5.5
W04C9.2
W04C9.6
W04E12.9
W04G3.8
W05F2.4
W05G11.5
W05H7.4
W05H9.1
W05H9.3
W06B11.3
W06B3.1
W06B4.3
W06D4.4
W06E11.1
W06F12.2
W06H8.2
W06H8.4
W06H8.6
W07A8.2
W07E11.1
W07G4.3
W07G4.4
W08A12.1
W08D2.5
W08D2.7
W08E12.6
W08E12.7
W08E12.9
W08G11.3
W09C5.7
W09C5.8
W09C5.9
W09D10.5
W09G12.7
W10C8.4
W10C8.5
W10C8.6
Y102A11A.2
Y102A11A.3
Y102A11A.5
Y102A11A.6
Y105C5A.14
Y105C5A.24
Y105C5B.14
Y105C5B.15
Y105C5B.5
Y105E8A.10
Y105E8A.14
Y106G6A.1
Y106G6D.8
Y110A7A.11
Y110A7A.15
Y110A7A.19
Y110A7A.21
Y111B2A.10
Y111B2A.12
Y111B2A.19
Y111B2A.20
Y113G7A.13
Y113G7B.12
Y113G7B.14
Y113G7B.16
Y113G7B.17
Y116A8B.4
Y116A8C.15
Y116A8C.27
Y116A8C.29
Y119C1B.12
Y119D3B.12
Y119D3B.16
Y15E3A.5
Y17G7B.11
Y17G7B.13
Y17G7B.14
Y17G7B.17
Y17G7B.18
Y17G7B.2
Y17G7B.20
Y17G7B.8
Y17G9B.5
Y18D10A.8
Y18H1A.8
Y18H1A.9
Y19D2B.1
Y20C6A.1
Y20F4.2
Y20F4.3
Y22D7AL.15
Y22D7AL.6
Y22D7AR.2
Y22D7AR.6
Y24D9A.2
Y24D9A.5
Y24D9A.6
Y24D9A.7
Y24D9A.8
Y24F12A.1
Y24F12A.2
Y27F2A.5
Y32B12A.3
Y32F6A.4
Y32G9A.8
Y32H12A.2
Y32H12A.4
Y32H12A.8
Y34B4A.4
Y34B4A.8
Y34D9A.10
Y37A1B.17
Y37D8A.16
Y37D8A.21
Y37D8A.22
Y37D8A.3
Y37E11AM.3
Y37E11AR.2
Y37E11AR.4
Y37E3.10
Y37E3.17
Y37E3.8
Y37H2C.1
Y38C1AA.12
Y38C1AA.3
Y38F2AR.2
Y38F2AR.6
Y38F2AR.9
Y38H6C.1
Y38H6C.17
Y38H6C.21
Y38H6C.23
Y39A1A.1
Y39A1A.10
Y39A1A.9
Y39A1C.4
Y39A3CR.3
Y39B6A.43
Y39B6A.5
Y39E4B.6
Y39G10AR.11
Y39G10AR.18
Y39G8B.2
Y39G8B.9
Y39H10A.2
Y40B1B.5
Y40B1B.8
Y40C7B.4
Y41C4A.11
Y41C4A.18
Y41C4A.9
Y41D4A.4
Y41D4A.6
Y41D4B.16
Y41D4B.17
Y41D4B.4
Y41E3.1
Y41E3.16
Y41E3.3
Y41G9A.2
Y43B11AR.3
Y43E12A.2
Y43F4A.1
Y43F4B.10
Y43F4B.2
Y43F4B.5
Y43F4B.7
Y43F4B.9
Y43F8A.3
Y43F8B.1
Y43F8B.12
Y43F8B.13
Y43F8B.2
Y43F8C.13
Y43F8C.7
Y43F8C.8
Y44A6C.1
Y44E3A.6
Y45F10A.6
Y45F10D.16
Y45F10D.2
Y45G5AL.1
Y46E12BL.4
Y46E12BR.1
Y46G5A.10
Y46G5A.12
Y46G5A.13
Y47D3A.1
Y47D3A.14
Y47D3A.20
Y47D3A.28
Y47D3A.29
Y47D3B.6
Y47D3B.9
Y47D7A.14
Y47D9A.2
Y47G6A.14
Y47G6A.17
Y47G6A.26
Y47G6A.29
Y47G6A.3
Y47G6A.32
Y47G6A.5
Y47G6A.7
Y47H9C.2
Y48A6B.3
Y48A6B.4
Y48A6B.5
Y48A6B.7
Y48A6C.3
Y48A6C.4
Y48B6A.1
Y48C3A.10
Y48C3A.4
Y48C3A.5
Y48E1B.5
Y48E1B.7
Y48G10A.3
Y48G8AL.1
Y48G9A.9
Y49A3A.1
Y49E10.20
Y49E10.21
Y49G5B.1
Y50C1A.1
Y50D4B.1
Y50D4C.5
Y50E8A.2
Y50E8A.5
Y51A2B.1
Y51A2D.11
Y51A2D.13
Y51H1A.2
Y51H1A.3
Y51H1A.6
Y51H4A.12
Y51H4A.15
Y51H4A.16
Y51H4A.25
Y51H7BR.7
Y51H7C.11
Y51H7C.3
Y52B11A.4
Y53C12A.3
Y53C12B.1
Y53C12C.1
Y53F4B.11
Y53F4B.9
Y53G8AL.3
Y53G8AM.2
Y53G8AM.8
Y53G8B.4
Y53H1C.2
Y53H1C.3
Y54B9A.1
Y54E10A.10
Y54E10A.11
Y54E10A.16
Y54E10A.17
Y54E5A.1
Y54E5A.2
Y54F10AM.5
Y54F10AR.1
Y54F10BM.15
Y54F10BM.6
Y54G11A.11
Y54G11A.2
Y54G11A.4
Y54G11A.7
Y54G11B.1
Y54G2A.10
Y54G2A.20
Y54G2A.40
Y54G2A.43
Y54G2A.47
Y54G2A.48
Y54H5A.1
Y54H5A.2
Y55D5A.4
Y55F3AM.3
Y55F3AR.2
Y55F3AR.3
Y55F3BR.1
Y55F3BR.11
Y55F3BR.2
Y55F3BR.8
Y56A3A.33
Y56A3A.7
Y57A10A.10
Y57A10A.13
Y57A10A.14
Y57A10B.1
Y57A10B.2
Y57A10C.6
Y57E12AR.1
Y57G11A.3
Y57G11C.15
Y57G11C.3
Y57G11C.34
Y57G11C.4
Y57G11C.43
Y57G7A.1
Y59A8A.2
Y59E1B.2
Y59H11AL.1
Y59H11AR.2
Y60A3A.21
Y60A3A.25
Y61A9LA.10
Y61A9LA.12
Y62H9A.11
Y64H9A.2
Y65A5A.2
Y65B4BL.5
Y65B4BR.5
Y66D12A.23
Y66D12A.24
Y66D12A.5
Y66D12A.7
Y66H1A.2
Y66H1A.4
Y67D2.4
Y67D8A.1
Y67D8C.5
Y69A2AR.27
Y69A2AR.7
Y69E1A.8
Y69H2.10
Y6B3B.12
Y6B3B.5
Y6G8.2
Y70C5C.1
Y70D2A.2
Y71F9AL.11
Y71F9AL.12
Y71F9AL.8
Y71F9AL.9
Y71F9AM.6
Y71G10AL.1
Y71G12A.2
Y71G12A.4
Y71G12B.1
Y71G12B.2
Y71G12B.30
Y71G12B.31
Y71G12B.32
Y71H10A.1
Y71H2AM.11
Y71H2AM.13
Y71H2AM.15
Y71H2AM.16
Y71H2AM.19
Y71H2AM.20
Y71H2AM.3
Y71H2AM.4
Y71H2AM.5
Y71H2AM.6
Y71H2AM.9
Y73B6BL.25
Y73B6BL.27
Y73B6BL.33
Y73B6BL.36
Y73B6BL.4
Y73B6BL.42
Y73B6BL.43
Y73C8B.2
Y73F4A.2
Y73F4A.3
Y73F8A.12
Y73F8A.13
Y73F8A.25
Y73F8A.26
Y73F8A.27
Y74C9A.4
Y74C9A.5
Y74E4A.1
Y75B12B.11
Y75B12B.3
Y75B7AL.2
Y75B7AR.1
Y75B8A.23
Y75B8A.3
Y75B8A.31
Y75B8A.33
Y75B8A.4
Y75B8A.7
Y76A2B.2
Y76B12C.7
Y77E11A.2
Y77E11A.7
Y7A5A.1
Y80D3A.9
Y82E9BL.12
Y82E9BR.23
Y82E9BR.3
Y87G2A.1
Y87G2A.16
Y87G2A.18
Y87G2A.19
Y92H12A.2
Y92H12BL.5
Y92H12BM.1
Y92H12BR.4
Y92H12BR.7
Y92H12BR.8
Y94H6A.3
Y94H6A.4
Y97E10AR.1
Y97E10AR.6
ZC101.1
ZC116.1
ZC116.4
ZC123.3
ZC13.2
ZC168.3
ZC190.4
ZC21.3
ZC21.8
ZC21.9
ZC239.6
ZC247.1
ZC247.2
ZC302.2
ZC317.2
ZC328.3
ZC328.5
ZC334.7
ZC373.1
ZC376.7
ZC416.2
ZC416.6
ZC443.3
ZC449.4
ZC449.6
ZC455.1
ZC477.3
ZC477.4
ZC477.5
ZC477.7
ZC506.1
ZC518.4
ZC64.2
ZC8.6
ZK1010.2
ZK1010.3
ZK1010.8
ZK1073.1
ZK1098.1
ZK1098.4
ZK1098.9
ZK112.5
ZK1127.2
ZK1128.7
ZK1193.5
ZK1236.7
ZK1240.1
ZK1240.2
ZK1240.6
ZK1240.8
ZK1248.17
ZK1290.5
ZK131.11
ZK1320.13
ZK154.6
ZK177.8
ZK180.3
ZK20.3
ZK20.4
ZK262.2
ZK262.3
ZK265.3
ZK285.2
ZK328.6
ZK370.3
ZK370.5
ZK370.7
ZK370.8
ZK418.7
ZK470.2
ZK484.1
ZK484.4
ZK484.6
ZK524.4
ZK550.3
ZK550.6
ZK593.8
ZK596.1
ZK6.7
ZK616.4
ZK616.6
ZK617.4
ZK622.1
ZK622.4
ZK632.10
ZK632.11
ZK632.9
ZK637.1
ZK637.2
ZK662.2
ZK669.2
ZK673.2
ZK682.5
ZK688.10
ZK688.2
ZK688.3
ZK688.5
ZK742.2
ZK742.4
ZK783.2
ZK792.4
ZK795.1
ZK795.2
ZK795.3
ZK795.4
ZK809.8
ZK816.4
ZK829.4
ZK829.7
ZK836.2
ZK836.3
ZK858.1
ZK858.3
ZK858.6
ZK858.7
ZK863.4
ZK863.8
ZK896.5
ZK896.6
ZK938.1
aak-2
aakb-2
aap-1
aat-1
aat-2
abf-6
abl-1
abt-2
abts-1
abts-4
abu-1
abu-10
abu-5
abu-8
acbp-6
ace-1
ace-4
acl-11
acl-14
acl-2
acl-4
acl-6
acl-8
aco-2
acr-10
acr-22
acr-7
acs-2
act-1
act-3
act-4
act-5
acy-1
add-2
adm-4
adr-1
adr-2
afd-1
agr-1
agt-2
ain-1
aip-1
ajm-1
aka-1
alg-1
alh-1
alh-4
alh-5
alh-8
alh-9
alp-1
alx-1
aly-1
aly-2
amt-4
amx-3
anc-1
ani-3
apb-1
ape-1
apl-1
apm-1
aps-1
apt-10
aqp-1
aqp-3
ard-1
ari-1
ars-1
arx-2
arx-4
asb-2
asg-2
asic-2
asp-1
asp-3
asp-5
asp-6
atf-6
atg-1
atg-2
atgr-18
atgr-9
atp-2
atp-3
atx-2
avr-15
bag-1
bath-15
bath-33
bath-36
bath-38
bath-42
bath-43
bca-1
bcat-1
bec-1
ben-1
bir-1
bir-2
bli-3
brc-1
brc-2
bre-3
btf-1
cal-3
calu-1
cap-1
cap-2
cas-1
cat-4
cav-2
cbp-1
cca-1
ccb-1
ccg-1
cco-2
ccr-4
cct-1
cct-4
cct-5
cct-6
cdc-14
cdc-48.2
cdc-6
cdd-1
cdf-1
cdh-10
cdh-8
cdh-9
cdk-7
cdr-2
cdr-4
cdr-6
cec-1
ced-2
ced-5
ced-6
ced-7
ced-9
ceh-18
ceh-19
ceh-2
ceh-22
ceh-32
ceh-38
ceh-44
ceh-5
cel-1
cey-1
cfi-1
cfz-2
cgh-1
cgp-1
cgr-1
cgt-1
cgt-3
chd-3
che-13
che-3
chk-1
chp-1
chs-2
cht-1
chtl-1
cic-1
cid-1
cka-1
ckb-4
ckc-1
ckk-1
cky-1
clc-1
clec-34
clec-38
clec-5
clec-50
clec-52
clec-62
clec-63
clec-65
clec-72
clec-78
clec-82
clec-87
clh-3
clic-1
cls-2
clu-1
cmd-1
cnk-1
cnt-1
cnt-2
cogc-1
cogc-2
cogc-5
coh-1
col-112
col-148
col-178
col-2
col-38
col-76
cor-1
cpi-1
cpi-2
cpn-4
cpr-1
cpr-3
cpr-4
cpr-6
cpt-2
cpt-5
cpz-1
crh-1
crm-1
crn-1
crp-1
crt-1
csb-1
csn-1
csr-1
ctg-2
ctns-1
cts-1
cul-4
cul-5
cux-7
cwn-2
cyb-1
cyc-1
cye-1
cyk-1
cyn-1
cyn-12
cyn-3
cyn-4
cyn-7
cyp-13A1
cyp-13A12
cyp-13A2
cyp-13A5
cyp-14A1
cyp-14A4
cyp-25A2
cyp-32B1
cyp-33A1
cyp-33C4
cyp-33C6
cyp-33C7
cyp-33C8
cyp-33D3
cyp-33E1
cyp-33E2
cyp-34A5
cyp-37B1
czw-1
dab-1
daf-10
daf-14
daf-15
daf-16
daf-18
daf-5
dao-6
dcap-2
ddb-1
ddl-1
ddp-1
deb-1
dep-1
dgn-1
dhs-1
dhs-12
dhs-13
dhs-19
dhs-2
dhs-20
dhs-25
dhs-28
dhs-30
dhs-9
die-1
dif-1
dim-1
din-1
div-1
dlc-1
dlg-1
dlk-1
dmd-4
dmd-6
dnc-1
dnj-11
dnj-13
dnj-14
dnj-16
dnj-19
dnj-22
dnj-24
dnj-27
dnj-5
dnj-9
dod-3
dod-6
dpf-3
dpf-4
dpf-6
dpy-19
dpy-23
dpy-30
drh-1
drh-3
drr-2
dsh-1
dsh-2
duo-3
dyci-1
dyf-1
dyf-6
dyn-1
dys-1
eak-4
eat-16
eat-18
eat-2
eat-20
eat-5
eat-6
ech-2
ech-5
ech-8
eea-1
efl-1
eft-2
eft-3
eft-4
egl-19
egl-21
egl-27
egl-30
egl-44
egl-9
ehs-1
eif-3.B
eif-3.C
eif-3.E
eif-3.F
eif-6
ekl-4
elb-1
elc-1
elo-1
elo-2
elo-5
elo-6
elt-2
emb-8
emo-1
enol-1
epc-1
epn-1
eps-8
eri-5
erm-1
ero-1
erp-1
ers-3
est-1
ets-4
exc-5
exc-7
exp-2
eya-1
fat-2
fat-3
fat-4
fat-6
fbp-1
fbxa-105
fbxa-108
fbxa-13
fbxa-134
fbxa-14
fbxa-15
fbxa-18
fbxa-19
fbxa-2
fbxa-20
fbxa-29
fbxa-3
fbxa-31
fbxa-37
fbxa-39
fbxa-4
fbxa-44
fbxa-45
fbxa-47
fbxa-48
fbxa-53
fbxa-54
fbxa-55
fbxa-59
fbxa-60
fbxa-69
fbxa-76
fbxa-77
fbxa-79
fbxa-80
fbxa-88
fbxa-9
fbxa-90
fbxa-95
fbxa-98
fbxa-99
fbxb-10
fbxb-58
fbxb-7
fbxb-85
fbxb-96
fce-2
feh-1
fhod-1
fis-2
fkb-1
fkb-2
fkh-7
fkh-9
flna-1
flna-2
flp-25
fmo-1
fmo-2
fozi-1
frl-1
frm-1
frm-10
frm-2
frm-4
frs-1
ftn-2
ftt-2
fum-1
fut-2
fzo-1
gak-1
gap-1
gap-2
gar-3
gbh-2
gck-1
gck-4
gcy-13
gcy-31
gcy-7
gei-1
gei-10
gei-13
gei-15
gei-16
gei-3
gei-4
gei-7
gem-4
ges-1
gex-3
gfi-1
gfi-4
glc-2
gld-2
glit-1
gln-1
gln-3
glo-1
glo-4
glr-4
glr-6
glr-8
glt-3
glt-6
gly-10
gly-11
gly-2
gly-20
gly-5
gly-7
gna-1
gna-2
gob-1
gon-1
gon-14
gon-2
gop-1
gpa-12
gpa-17
gpb-1
gpd-2
grh-1
grl-12
grl-17
grl-22
grl-28
gsa-1
gsp-1
gsp-2
gst-1
gst-13
gst-15
gst-20
gst-22
gst-24
gst-27
gst-28
gst-3
gst-33
gst-4
gst-42
gst-44
gst-5
gst-6
gst-7
gst-8
gsy-1
gtl-1
gtl-2
gur-2
gut-2
hacd-1
haf-3
haf-4
ham-2
hcp-6
hda-1
hgrs-1
hil-1
hil-7
his-1
his-24
his-3
his-39
his-4
his-42
his-5
his-6
his-72
hlh-12
hlh-27
hlh-30
hmg-1.2
hmp-1
hmr-1
hoe-1
hpr-17
hrs-1
hsp-1
hsp-12.2
hsp-17
hsp-43
hsr-9
hst-2
hst-3.1
hst-6
htz-1
hum-1
hum-2
hum-4
hum-8
hyl-1
icd-1
ifa-1
ifa-4
ifb-1
ifb-2
ifc-2
ifd-1
ife-2
iff-2
ifg-1
ifp-1
ify-1
ikb-1
ile-2
ima-1
ima-2
ima-3
imb-1
imb-3
imb-4
imp-2
imp-3
inf-1
inft-1
inft-2
ins-12
ins-39
inx-1
inx-10
inx-11
inx-13
inx-2
inx-20
inx-3
inx-5
inx-6
inx-7
ipla-1
ipp-5
ire-1
irs-2
irx-1
isp-1
itr-1
itx-1
jac-1
jph-1
jtr-1
kat-1
kbp-4
kcc-3
kel-3
kel-8
ketn-1
kgb-1
kin-1
kin-18
kin-19
kin-2
kin-20
kin-25
kin-4
kin-9
klc-1
klc-2
klp-11
klp-18
klp-3
klp-6
klp-8
knl-1
knl-3
kpc-1
kqt-1
kqt-2
kri-1
krs-1
ksr-1
kup-1
lag-1
lam-2
lam-3
lap-1
larp-1
lat-2
lbp-5
ldb-1
lea-1
lec-1
lec-10
lec-11
lec-2
lec-3
lec-4
lec-6
lec-7
lec-8
lec-9
lem-3
let-268
let-363
let-502
let-60
let-70
let-711
let-75
let-756
lev-10
lev-11
lfe-2
lfi-1
lgg-1
lgg-2
lgx-1
lig-4
lim-7
lin-13
lin-14
lin-2
lin-28
lin-29
lin-3
lin-35
lin-41
lin-42
lin-46
lin-49
lin-52
lin-53
lin-54
lin-59
lin-66
lin-7
lin-9
lis-1
lit-1
lmn-1
lmp-1
lpd-2
lpd-7
lrk-1
lrp-1
lsm-1
lsm-5
lsm-7
lss-4
lst-1
lst-3
lst-4
lsy-2
lys-2
lys-4
lys-8
maa-1
mai-1
mai-2
mak-2
map-2
math-34
math-47
math-9
mau-2
max-2
mbk-1
mbk-2
mce-1
mdh-1
mdl-1
mdt-19
mdt-27
mdt-8
mec-12
mec-3
mec-5
mec-8
mef-2
mel-11
mel-26
mel-32
mep-1
mes-2
mes-6
mev-1
mex-1
mfb-1
mif-3
mif-4
mig-10
mig-2
mig-5
mkk-4
mlc-1
mlc-2
mlc-3
mlc-4
mlk-1
mlp-1
mml-1
mnk-1
mog-1
mog-4
mog-5
mom-1
mpk-1
mpk-2
mre-11
mrp-1
mrp-2
mrp-5
mrp-6
mrs-1
msp-38
mtl-1
mtm-1
mtm-3
mua-1
mut-7
mxl-3
myo-2
nac-3
nas-1
nas-14
nas-15
nas-25
nas-6
nas-8
ncam-1
nck-1
ncr-1
ncx-2
ncx-3
ncx-7
ncx-9
ndc-80
nep-1
nex-1
nex-2
nex-3
nfi-1
nfm-1
ngp-1
nhl-1
nhl-2
nhl-3
nhr-10
nhr-104
nhr-105
nhr-107
nhr-112
nhr-115
nhr-116
nhr-117
nhr-120
nhr-123
nhr-125
nhr-129
nhr-130
nhr-131
nhr-133
nhr-135
nhr-136
nhr-137
nhr-14
nhr-142
nhr-143
nhr-144
nhr-15
nhr-151
nhr-153
nhr-154
nhr-157
nhr-168
nhr-170
nhr-173
nhr-178
nhr-182
nhr-183
nhr-184
nhr-186
nhr-19
nhr-195
nhr-20
nhr-201
nhr-202
nhr-203
nhr-204
nhr-206
nhr-207
nhr-209
nhr-21
nhr-212
nhr-213
nhr-219
nhr-225
nhr-228
nhr-231
nhr-232
nhr-237
nhr-238
nhr-246
nhr-256
nhr-28
nhr-280
nhr-3
nhr-31
nhr-32
nhr-34
nhr-42
nhr-44
nhr-45
nhr-46
nhr-47
nhr-48
nhr-49
nhr-50
nhr-53
nhr-54
nhr-55
nhr-56
nhr-57
nhr-58
nhr-63
nhr-65
nhr-66
nhr-68
nhr-7
nhr-70
nhr-71
nhr-8
nhr-83
nhr-84
nhr-90
nhr-97
nhr-98
nhr-99
nhx-1
nhx-8
nlp-4
nnt-1
nob-1
nos-3
npp-1
npp-12
npp-14
npp-17
npp-18
npp-19
npp-22
npp-3
npp-7
npp-8
npp-9
nrs-2
nsf-1
nspa-9
nspb-11
nspb-12
nspb-2
nspb-7
nspb-8
nspb-9
nspc-17
nst-1
ntl-2
ntl-3
ntp-1
nuc-1
nud-2
nuo-1
nuo-2
nurf-1
nxt-1
obr-1
obr-3
obr-4
ocr-3
ocrl-1
odd-2
ogt-1
oig-3
ooc-5
orc-2
pab-1
pab-3
pak-2
pan-1
par-1
par-2
par-3
par-5
pas-3
pas-4
pas-7
pash-1
pat-4
pat-6
pbs-2
pbs-3
pcaf-1
pcbd-1
pccb-1
pcn-1
pcp-1
pcp-3
pcs-1
pde-4
pdi-1
pdi-2
pdi-3
pdk-1
pdl-1
pes-22
pes-4
pes-5
pfd-1
pfd-6
pgp-11
pgp-12
pgp-14
pgp-2
pgp-9
pha-2
pha-4
phb-1
phb-2
phg-1
pho-4
pix-1
pkc-3
plc-2
plc-4
pld-1
plk-1
pme-5
pmk-2
pms-2
pnk-1
polh-1
ppgn-1
pph-4.1
pph-6
ppk-3
ppn-1
pptr-1
pqm-1
pqm-96
pqn-13
pqn-19
pqn-2
pqn-21
pqn-27
pqn-31
pqn-35
pqn-36
pqn-38
pqn-42
pqn-44
pqn-45
pqn-47
pqn-5
pqn-51
pqn-60
pqn-63
pqn-65
pqn-66
pqn-70
pqn-71
pqn-74
pqn-89
pqn-94
pqn-95
pqn-97
pqn-98
prdx-2
pri-2
prk-1
prk-2
prl-1
prp-8
prx-19
prx-6
psa-3
psa-4
psd-1
pst-2
ptb-1
ptc-1
ptl-1
ptp-1
ptp-3
ptr-12
ptr-5
puf-12
puf-9
pxf-1
pyc-1
pyp-1
pyr-1
rab-1
rab-10
rab-14
rab-18
rab-33
rab-5
rab-7
rack-1
rad-26
rad-50
rad-51
rad-54
ran-3
ras-1
rba-1
rbc-2
rbd-1
rbg-1
rbg-2
rbg-3
rbr-2
rde-2
rde-4
ret-1
rfc-4
rfp-1
rga-1
rgs-2
rhi-1
rib-1
rib-2
ric-3
ric-4
rig-1
rig-3
rig-4
ril-1
ril-2
rme-1
rme-8
rnf-1
rnh-1.0
rnh-2
rnp-1
rnp-2
rnp-7
rol-3
rol-6
rop-1
rpa-0
rpa-1
rpl-1
rpl-10
rpl-11.2
rpl-12
rpl-13
rpl-14
rpl-15
rpl-16
rpl-18
rpl-19
rpl-20
rpl-21
rpl-22
rpl-23
rpl-24.1
rpl-24.2
rpl-25.2
rpl-28
rpl-29
rpl-3
rpl-30
rpl-31
rpl-32
rpl-33
rpl-34
rpl-35
rpl-36
rpl-37
rpl-38
rpl-39
rpl-4
rpl-41
rpl-43
rpl-5
rpl-6
rpl-7A
rpl-9
rpn-12
rpn-2
rpn-5
rpn-6
rpn-9
rps-0
rps-1
rps-10
rps-11
rps-12
rps-13
rps-14
rps-15
rps-17
rps-18
rps-19
rps-20
rps-21
rps-22
rps-23
rps-24
rps-25
rps-27
rps-28
rps-29
rps-3
rps-30
rps-4
rps-7
rps-8
rps-9
rpt-2
rpt-6
rsd-3
rskn-2
rsks-1
rsp-1
rsp-2
rsp-3
rsp-6
rsp-7
rsr-1
ruvb-2
san-1
sap-49
sas-5
sax-1
sax-2
sax-7
sca-1
scc-1
scc-3
scd-1
scp-1
sdc-2
sdha-1
sdhb-1
sdpn-1
sdz-1
sdz-35
sdz-8
sec-24.1
sec-3
sec-6
sel-7
sem-5
ser-1
set-1
sft-4
sgk-1
shn-1
sip-1
skn-1
skp-1
skr-1
skr-11
skr-3
sli-1
sma-1
sma-2
sma-3
sma-5
sma-9
smf-2
smg-1
smk-1
smp-1
smp-2
smr-1
sms-1
smu-1
snb-2
snb-5
snf-1
snf-6
snr-4
snt-2
sod-2
sodh-1
sop-2
sor-1
sos-1
sox-2
spas-1
spat-1
spat-2
spc-1
spe-10
spe-15
spe-29
spe-42
spg-7
sph-1
spk-1
spl-1
spp-1
spp-14
spp-18
spp-3
spp-4
spp-5
spp-6
spp-8
spr-2
sptl-1
sptl-2
sqd-1
sqv-1
sqv-3
srb-16
srbc-58
src-2
srd-20
srd-4
srd-53
srd-63
srd-7
srd-70
sre-48
srg-14
srg-20
srg-26
srg-32
srg-34
srh-16
srh-2
srh-239
srh-278
srh-282
srh-35
srh-42
srh-77
sri-5
sri-77
srj-10
srj-29
srp-7
srr-1
srr-10
srr-2
srr-3
srr-4
srr-6
srr-8
srs-1
srsx-24
srsx-26
srsx-30
srv-8
srw-109
srw-54
srw-86
srw-95
srx-134
srx-136
srx-35
srx-39
srx-41
srx-78
srxa-8
srz-62
sta-1
star-2
stc-1
str-187
str-188
str-198
str-37
str-60
str-61
str-94
str-99
sul-3
sulp-3
sulp-8
sup-12
sur-2
sur-5
swp-1
syd-2
sym-2
sym-4
syn-1
syn-13
syn-2
syn-3
taf-11.3
taf-12
taf-13
taf-3
taf-7.1
taf-8
taf-9
tag-115
tag-117
tag-120
tag-123
tag-13
tag-132
tag-135
tag-144
tag-146
tag-147
tag-15
tag-150
tag-157
tag-160
tag-163
tag-165
tag-167
tag-170
tag-174
tag-177
tag-182
tag-185
tag-188
tag-194
tag-198
tag-204
tag-214
tag-216
tag-218
tag-224
tag-226
tag-234
tag-235
tag-236
tag-237
tag-243
tag-250
tag-251
tag-253
tag-257
tag-260
tag-262
tag-263
tag-266
tag-267
tag-272
tag-274
tag-275
tag-280
tag-281
tag-290
tag-294
tag-298
tag-30
tag-303
tag-305
tag-308
tag-309
tag-313
tag-318
tag-32
tag-320
tag-322
tag-325
tag-327
tag-330
tag-331
tag-333
tag-337
tag-340
tag-343
tag-344
tag-350
tag-57
tag-59
tag-60
tag-61
tag-65
tag-77
tag-81
tag-93
tag-97
tag-99
tam-1
tat-1
tat-2
tat-4
tat-5
tax-6
tba-2
tbb-1
tbb-2
tcl-2
tct-1
teg-1
tim-1
tin-9.1
tir-1
tlk-1
tmd-1
tmd-2
tnc-2
tni-4
tnt-4
tom-1
tps-1
tre-2
tre-4
trp-2
trpa-1
trxr-1
try-3
try-5
tsp-1
tsp-12
tsp-13
tsp-15
tsp-16
tsp-2
tsp-3
tth-1
ttm-2
ttn-1
ttx-1
tufm-1
twk-11
twk-3
twk-30
twk-32
twk-33
twk-34
uba-1
ubc-25
ubc-6
ubc-7
ubc-9
ubh-4
ubl-1
ubl-5
ubq-2
ubxn-2
ubxn-6
ucp-4
ucr-1
ucr-2.1
ucr-2.2
uda-1
ufd-3
ugt-11
ugt-12
ugt-17
ugt-18
ugt-2
ugt-20
ugt-21
ugt-24
ugt-43
ugt-54
ugt-55
ugt-61
ugt-7
ugt-9
uig-1
ulp-4
unc-11
unc-115
unc-116
unc-15
unc-16
unc-22
unc-23
unc-32
unc-34
unc-36
unc-40
unc-43
unc-44
unc-45
unc-5
unc-52
unc-60
unc-73
unc-76
unc-87
unc-89
unc-98
uvt-2
uvt-3
uvt-5
vab-1
vab-10
vab-9
vav-1
vem-1
vha-1
vha-14
vha-17
vha-2
vha-5
vha-8
vhp-1
vps-16
vps-35
vrs-2
wah-1
wdfy-2
wee-1.3
wip-1
wrm-1
wrt-1
wrt-5
wsp-1
wve-1
wwp-1
xbp-1
xpa-1
xrn-2
zak-1
zen-4
zfp-1
zig-8
zip-1
zip-2
zip-3
zip-4
zip-5
ztf-2
ztf-3
ztf-7
zwl-1
zyg-1
zyg-11
zyx-1
