# Supplementary material for: Genome-Wide Identification of Binding Sites Defines Distinct Functions for Caenorhabditis elegans PHA-4/FOXA in Development and Environmental Response
Source: PLoS Genet. 2010 Feb 19;6(2):e1000848. doi: 10.1371/journal.pgen.1000848 (PMC2824807; doi:10.1371/journal.pgen.1000848)
Supplement: Dataset S3 — List of subset of named gene targets. (0.04 MB XLS) [file pgen.1000848.s015.txt]

Candidate PHA-4 targets (named, p<-10, binding site upstream w/in 2kb)
shared	description	category	embryo specific	description	category	starved L1 specific	description	category
APE-1	apoptosis enhancer with cep-1	apoptosis/autophagy	ATGR-18	autophagy protein	apoptosis/autophagy	CED-7	ABC transporter involved in apoptosis and engulfment	apoptosis/autophagy
LGG-1	autophagy	apoptosis/autophagy	ACT-1	actin	cellular structure	NUC-1	DNase II nuclease involved in DNA degradation during apoptosis and feeding	apoptosis/autophagy
LGG-2	autophagy	apoptosis/autophagy	AKA-1	kinase anchor	cellular structure	TAG-198	crn-7 cell-death-related nuclease	apoptosis/autophagy
ANC-1	organelle positioning	cellular structure	ANI-1	anilin	cellular structure	ACT-5	actin	cellular structure
APB-1	adaptin beta subunit	cellular structure	APM-1	adaptin, medium chain	cellular structure	ALP-1	PDZ adaptor protein ALP/Enigma acts in actin filament organization	cellular structure
ARX-4	Arp2/3 complex	cellular structure	APS-2	adaptin, small chain	cellular structure	CLC-1	claudin-like protein involved in junctional cohesion	cellular structure
CAP-1	F-actin capping protein	cellular structure	APS-3	adaptin, small chain	cellular structure	EAT-5	pharyngeal innexin that synchronizes muscle contractions	cellular structure
DIE-1	C2H2 zinc finger protein involved in cellular intercalation	cellular structure	CAV-1	caveolin protein	cellular structure	FEH-1	Fe65 protein involved in pharyngeal pumping	cellular structure
DLC-1	dynein light chain	cellular structure	CNK-1	SAM and PDZ domain	cellular structure	FHOD-1	formin homology protein	cellular structure
DNC-1	dynactin	cellular structure	DYB-1	dystrobrevin	cellular structure	FLNA-1	filamin (actin binding protein) alpha	cellular structure
DPY-23	AP2 adaptin subunit	cellular structure	FRM-7	FERM cytoskeletal linker protein	cellular structure	FRL-1	formin-related protein involved in planar cell polarity	cellular structure
DYCI-1	dynein intermediate chain	cellular structure	GLIT-1	gliotactin-like protein	cellular structure	FRM-1	FERM cytoskeletal linker protein	cellular structure
DYN-1	dynamin	cellular structure	HMP-1	alpha-catenin	cellular structure	FRM-4	FERM cytoskeletal linker protein	cellular structure
FRM-2	FERM cytoskeletal linker protein	cellular structure	HUM-6	heavy chain uncoventional myosin	cellular structure	GEI-10	unc-96 novel protein involved in muscle cell structure	cellular structure
INX-6	innexin in pharynx	cellular structure	ILE-1	intracellular lectin	cellular structure	GEI-16	required for ventral enclosure and elongation	cellular structure
JPH-1	junctophilin	cellular structure	KLP-13	atypical kinesin-like protein	cellular structure	HUM-1	heavy chain unconvential myosin	cellular structure
KLP-8	atypical kinesin-like protein	cellular structure	LET-413	Scribble-like basolateral protein	cellular structure	HUM-8	heavy chain unconvential myosin	cellular structure
LEM-3	ankyrin	cellular structure	LIS-1	lissencephaly ortholog involved in dynein-dependent processes	cellular structure	IFC-2	intermediate filament C class	cellular structure
MEL-11	myosin phosphatase	cellular structure	LMN-1	nuclear lamin	cellular structure	IFD-1	intermediate filament D class	cellular structure
MLC-2	myosin light chain	cellular structure	MYO-2	myosin heavy chain	cellular structure	INX-10	innexin	cellular structure
MTM-3	myotubularin	cellular structure	NPP-18	nuclear pore component	cellular structure	INX-11	innexin	cellular structure
NAS-14	pharynx-expressed astacin	cellular structure	NPP-19	nuclear pore component	cellular structure	INX-2	innexin	cellular structure
NAS-6	astacin metalloprotease	cellular structure	NPP-2	nuclear pore component	cellular structure	INX-5	innexin	cellular structure
NFM-1	neurofibromatosis cytoskeletal linker protein	cellular structure	NPP-3	nuclear pore component	cellular structure	KLP-3	kinesin-like protein	cellular structure
NPP-17	nuclear pore component	cellular structure	PAT-6	alpha-parvin	cellular structure	KRI-1	ankyrin repeat/FERM KRIT-like protein involved in DAF-16 localization	cellular structure
SPC-1	spectrin	cellular structure	PFD-5	prefoldin subunit involved in microtubule growth	cellular structure	LET-75	myosin heavy chain only in pharynx	cellular structure
TAG-216	aipl-1 actin-interacting protein	cellular structure	PLX-1	plexin	cellular structure	LIN-2	guanylate kinase involved in subcellular localization	cellular structure
UNC-116	kinesin heavy chain	cellular structure	SAS-6	coiled coil protein involved in spindle assembly	cellular structure	NPP-1	nuclearporin	cellular structure
UNC-89	muscle component	cellular structure	UNC-33	CRMP-like protein involved in microtubule assembly	cellular structure	SMA-1	beta-H spectrin involved in body size	cellular structure
WIP-1	Arp2/3 complex	cellular structure	UNC-59	septin	cellular structure	SPAT-2	novel protein involved in PAR-mediated cell polarity	cellular structure
WRM-1	beta-catenin	cellular structure	UNC-70	beta-spectrin	cellular structure	TAG-204	lim-8 PDZ/LIM domain involved in myosin/membrane attachment	cellular structure
CYN-7	cyclophilin A	chaperone	UNC-76	FEZ coiled coil protein required for axon growth	cellular structure	TMD-2	tropomodulin	cellular structure
DNJ-5	DnaJ domain	chaperone	UNC-84	SUN nuclear membrane protein involved in nuclear migration/anchoring	cellular structure	TNI-4	troponin in pharynx muscles	cellular structure
DNJ-9	DnaJ domain	chaperone	VAB-10	spectraplakins	cellular structure	TTH-1	tetra thymosin actin binding protein	cellular structure
HSP-12.2	small heatshock protein	chaperone	ZEN-4	kinesin-like protein involved in cellular morphogenesis	cellular structure	VAB-9	claudin-like protein involved in junctional cohesion	cellular structure
PDI-2	protein di-isomerase	chaperone	ATF-6	unfolded protein response sensor	chaperone	WSP-1	WASP actin cytoskeleton modulator	cellular structure
PDI-3	protein di-isomerase	chaperone	BAG-1	BAG chaperone protein	chaperone	DNJ-14	DnaJ chaperone	chaperone
CLEC-52	c-type lectin	extracellular	CYN-11	cyclophilin	chaperone	DNJ-24	DnaJ chaperone	chaperone
CLEC-78	c-type lectin	extracellular	CYN-12	cyclophilin	chaperone	DNJ-27	DnaJ chaperone	chaperone
COL-38	collagen	extracellular	CYN-4	cyclophilin	chaperone	FKB-1	FK506 binding peptidylprolyl cis/trans isomerase	chaperone
LGX-1	EGF domains	extracellular	DNJ-28	DnaJ chaperone	chaperone	HSP-17	heat shock factor	chaperone
CCB-1	calcium channel beta subunit	membrane	DNJ-29	DnaJ chaperone	chaperone	HSP-43	heat shock factor	chaperone
CDF-1	cation diffusion facilitator	membrane	FKB-2	FK506 binding peptidylprolyl cis/trans isomerase	chaperone	PDI-1	protein disulfide isomerase	chaperone
EAT-6	N/K ATPase alpha subunit	membrane	FKB-6	FK506 binding peptidylprolyl cis/trans isomerase	chaperone	UNC-23	BAG chaperone	chaperone
HYL-1	transmembrane protein	membrane	HSB-1	heat shock factor binding protein	chaperone	ABF-6	antibacterial factor	extracellular
NCX-3	Na/Ca exchanger	membrane	HSP-16.11	heat shock factor	chaperone	CLEC-72	c-type lectin	extracellular
SRD-4	serpentine receptor D class	membrane	IRE-1	IRE1 unfolded protein response	chaperone	LAM-2	extracellular laminin gamma	extracellular
TSP-13	tetraspanin	membrane	COL-72	collagen	extracellular	LAM-3	extracellular laminin alpha	extracellular
TWK-11	TWiK potassium channel	membrane	ELKS-1	pharyngeal basal lamina protein	extracellular	LEC-2	galectin	extracellular
ASB-2	ATP synthase B	metabolism	LEC-1	galectin	extracellular	LEC-3	galectin	extracellular
ASG-2	ATP synthase G	metabolism	LEC-4	galectin	extracellular	LEC-9	galectin	extracellular
CCO-2	cytochrome C oxidase	metabolism	TLI-1	Tol II p protein	extracellular	MIF-4	macrophage migration inhibitory factor-related protein	extracellular
DAF-5	proline rich dauer protein	metabolism	AQP-10	aquaporin	membrane	UNC-52	perlecan	extracellular
DDP-1	heterooligomeric inner mitochondrial membrane protein	metabolism	ATP-2	catp-1 cation transporting ATPase	membrane	ABU-8	transmembrane protein involved in protecting organism from damage via the UPR response	membrane
DHS-25	short-chain dehydrogenase	metabolism	NHX-5	Na/H exchanger	membrane	AQP-3	aquaporin	membrane
ECH-5	enoyl coA hydratase	metabolism	SRD-43	serpentine receptor class D	membrane	AVR-15	glutamate-gated chloride channel involved in pharyngeal function	membrane
FZO-1	mitochondrial fusion protein	metabolism	SRE-23	serpentine receptor class E	membrane	CFZ-2	Frizzled-like membrane receptor	membrane
GLY-11	glycosyl transferase	metabolism	SRH-16	serpentine receptor class H	membrane	DYF-6	conserved novel protein regulating dye filling in neurons	membrane
GLY-5	glycosyl transferase	metabolism	SRI-5	serpentine receptor class I	membrane	GTL-1	TRP channel M affecting periodicity of defecation	membrane
INS-39	insulin-like peptide	metabolism	SRR-10	serpentine receptor class R	membrane	MRP-2	multidrug resistance transmembrane protein	membrane
MAI-2	mitochondrial ATPase inhibitor	metabolism	TAG-148	hke-4.2 histidine-rich membrane protein KE4 ortholog	membrane	MRP-5	multidrug resistance transmembrane protein	membrane
OGT-1	OGlcNac transferase	metabolism	VER-3	VEGF receptor	membrane	MRP-6	multidrug resistance transmembrane protein	membrane
PHB-2	mitochondrial prohibitin complex	metabolism	VHA-12	vacuolar H+ ATPase	sorting	NCR-1	NPC1-related transmembrane glycoprotein	membrane
SDHA-1	succinate dehydrogenase subunit A	metabolism	VHA-15	vacuolar H+ ATPase	sorting	NCX-2	Na/Ca exchanger	membrane
SULP-8	sulfate permase	metabolism	AAT-3	amino acid transporter	metabolism	NCX-9	Na/Ca exchanger	membrane
SUR-5	acyl coA synthetase	metabolism	ACBP-6	acyl coA binding protein	metabolism	PGP-14	P-glycoprotein	membrane
TAG-165	oxidoreductase	metabolism	ACL-4	phosphate acyltransferase	metabolism	PGP-9	P-glycoprotein	membrane
TAG-253	dioxygenase	metabolism	ALH-9	aldehyde dehydrogenase	metabolism	RIG-4	neuronal IGCAM	membrane
TAG-313	mitochondrial ribosomal protein	metabolism	CCO-1	cytochrome C oxidase	metabolism	SER-1	serotonin receptor	membrane
UCR-2.1	ubiquinol cytochrome C reductase	metabolism	CHS-2	chitin synthase	metabolism	SNF-1	sodium neurotransmitter symporter	membrane
CUL-4	cullin	proteolysis	CPT-2	carnitine palmitoyl transferase	metabolism	SRE-48	serpentine receptor class D	membrane
LIN-41	RBCC protein	proteolysis	CYC-1	cytochrome C reductase	metabolism	SRG-26	serpentine receptor class G	membrane
RFP-1	ubiquitin protein ligase	proteolysis	CYP-25A1	cytochrome P450	metabolism	SRH-2	serpentine receptor class H	membrane
RPN-5	26S proteasome subunit	proteolysis	DHS-8	short-chain dehydrogenase	metabolism	SRR-2	serpentine receptor class R	membrane
TAG-147	BTB/Kelch	proteolysis	ECH-2	enoyl coA hydratase	metabolism	SRR-3	serpentine receptor class R	membrane
TAG-214	E3 ubiquitin ligase	proteolysis	ERO-1	endoplasmic reticulum oxidase	metabolism	SRR-4	serpentine receptor class R	membrane
UBC-7	ubiquitin-conjugating enzyme	proteolysis	GLY-13	glycosyl transferase	metabolism	SRW-54	serpentine receptor class W	membrane
UBC-9	ubiquitin-conjugating enzyme	proteolysis	GOB-1	trehalose-6-phosphatase	metabolism	SRZ-62	serpentine receptor class Z	membrane
UBL-1	ubiquitin-like	proteolysis	GST-13	glutathione-S-transferase	metabolism	STR-60	7-TM receptor	membrane
UBL-5	ubiquitin-like	proteolysis	GST-27	glutathione-S-transferase	metabolism	STR-99	7-TM receptor	membrane
UFD-3	ubiquitin fusion degradation homolog	proteolysis	HST-2	heparan sulfo transferase	metabolism	TAG-120	transmembrane NMDA receptor	membrane
BRC-1	Brca1-like	replication/repair/cell cycle	LPD-9	novel protein involved in fat storage	metabolism	TAT-2	transbilayer amphipath transporter	membrane
CDC-14	cell cycle regulatory phosphatase	replication/repair/cell cycle	MEV-1	succinate dehydrogenase involved in methyl viologen resistance	metabolism	TRPA-1	TRP cation channel A involved in mechanosensation	membrane
HSR-9	BRCT protein	replication/repair/cell cycle	NDX-6	NUDIX hydrolase	metabolism	TSP-1	tetraspanin membrane protein	membrane
KBP-4	kinetochore protein	replication/repair/cell cycle	NUO-1	NADH ubiquinone oxidoreductase	metabolism	TSP-12	tetraspanin membrane protein	membrane
KNL-1	kinetochore protein	replication/repair/cell cycle	OGA-1	O-GlcNAcase	metabolism	TSP-15	tetraspanin membrane protein	membrane
NDC-80	COGC and kinetochore protein	replication/repair/cell cycle	PCCA-1	propionyl coA carboxylase alpha subunit	metabolism	TSP-2	tetraspanin membrane protein	membrane
PCN-1	PCNA	replication/repair/cell cycle	PRX-19	peroxisome assembly factor	metabolism	TSP-3	tetraspanin membrane protein	membrane
PHG-1	pharynx-associated growth arrest protein	replication/repair/cell cycle	SDHD-1	succinate dehydrogenase subunit D	metabolism	TWK-3	TWiK postassium channel	membrane
PRI-2	DNA primase subunit C	replication/repair/cell cycle	SMS-2	sphingomyelin synthase	metabolism	TWK-32	TWiK postassium channel	membrane
RAD-51	rad51 recombination protein	replication/repair/cell cycle	SOD-1	superoxide dismutase	metabolism	AAK-2	AMP-activated kinase acting in stress and energy level sensing	metabolism
WEE-1.3	cell cycle regulatory kinase	replication/repair/cell cycle	SPAS-1	AAA ATPase spastin	metabolism	AAT-1	amino acid transporter	metabolism
ALY-1	RNA export	RNA metabolism	SQV-8	glucuronyl transferase involved in cytokinesis and morphogenesis	metabolism	ABT-2	ATP-binding cassette transporter coupling energy to molecular transport	metabolism
CEY-1	cold shock/Y box RNA binding protein	RNA metabolism	TAG-174	cytochrome C oxidase	metabolism	ACE-4	acetylcholinesterase	metabolism
CGH-1	P body RNA helicase	RNA metabolism	TRE-1	trehalase	metabolism	ACL-11	acyltransferase	metabolism
DIN-1	DAF-12 interacting RRM protein	RNA metabolism	TUFM-1	Tu mitochondrial elongation factor	metabolism	ACL-14	acyltransferase	metabolism
EST-1	smg-6 nonsense mediated mRNA decay	RNA metabolism	ARI-1	ariadne ubiquitin ligase	proteolysis	ACL-2	acyltransferase	metabolism
MOG-4	DEAH helicase possibly involved in splicing	RNA metabolism	BATH-38	BTB/MATH domains	proteolysis	ACR-7	acetylcholine receptor alpha7	metabolism
PAN-1	leucine rich P granule associated protein	RNA metabolism	BATH-40	BTB/MATH domains	proteolysis	ACS-2	acyl CoA synthetase involved in fatty acid synthesis	metabolism
PES-4	KH RNA binding protein	RNA metabolism	CUL-3	cullin	proteolysis	AGT-2	alkylguanine DNA alkyltransferase	metabolism
PRP-8	PRP8 splicing factor	RNA metabolism	CYK-3	ubiquitin C-terminal hydrolase	proteolysis	ALH-1	aldehyde dehydrogenase	metabolism
PUF-9	Pumilio/FBF protein required for somatic development	RNA metabolism	DCN-1	UBA-like ubiquitin ligase	proteolysis	ALH-5	aldehyde dehydrogenase	metabolism
RNH-2	RNase H2	RNA metabolism	FBXA-137	F-box protein	proteolysis	ALH-8	aldehyde dehydrogenase	metabolism
SPK-1	SR protein kinase in splicing	RNA metabolism	GCL-1	germcell-less BTB/POZ protein	proteolysis	ATG-1	atgp-1 amino acid transporter glycoprotein subunit acts with AAT-1	metabolism
AIN-1	RISC	RNAi/miRNAs	LET-70	E2 ubiquitin conjugating enzyme	proteolysis	ATP-3	mitochondrial ATP synthase regulating rate of respiration and aging	metabolism
ALG-1	RISC	RNAi/miRNAs	LIN-23	F-box/WD protein that is component of SCF	proteolysis	BCAT-1	branched chain aminotransferase	metabolism
PASH-1	Pasha	RNAi/miRNAs	MATH-33	MATH domain	proteolysis	CDR-2	cadmium responsive glutathione S transferase	metabolism
RDE-4	dsRNA binding protein required for RNAi	RNAi/miRNAs	MFB-1	MAFBx (F-box) ubiquitin ligase	proteolysis	CDR-4	cadmium responsive glutathione S transferase	metabolism
CALU-1	calumenin; calcium binding	signaling	NHL-3	RBCC protein	proteolysis	CTS-1	citrate synthase	metabolism
CAS-1	adenylyl cyclase-associated	signaling	PAS-5	20S proteasome component	proteolysis	CYP-13A12	cytochrome P450	metabolism
CKB-4	choline kinase B	signaling	RPN-11	19S regulatory proteasome complex component	proteolysis	CYP-13A2	cytochrome P450	metabolism
CRP-1	Rho cdc-42-like protein	signaling	RPT-1	19S regulatory proteasome complex component	proteolysis	CYP-25A2	cytochrome P450	metabolism
CRT-1	calreticulin	signaling	RPT-6	19S regulatory proteasome complex component	proteolysis	CYP-32B1	cytochrome P450	metabolism
FTT-2	14-3-3 chaperone protein	signaling	SLI-1	Cbl ubiquitin ligase actin in EGF/Ras pathway	proteolysis	CYP-33A1	cytochrome P450	metabolism
GCK-4	Ste20-like germinal center kinase	signaling	SMO-1	SUMO ubiquitin-like protein	proteolysis	CYP-33C7	cytochrome P450	metabolism
GPB-1	G-protein, beta subunit	signaling	SPAT-3	E3 ubiquitin protein ligase involved in PAR-2 cellular polarity	proteolysis	CYP-33C8	cytochrome P450	metabolism
KGB-1	JNK kinase	signaling	UBC-25	ubiquitin conjugating enzyme	proteolysis	CYP-33E2	cytochrome P450	metabolism
KIN-25	non-receptor tyrosine kinase	signaling	UBC-3	ubiquitin conjugating enzyme	proteolysis	CYP-34A5	cytochrome P450	metabolism
LET-502	Rho-binding ser/thr kinase	signaling	UBC-8	ubiquitin conjugating enzyme	proteolysis	DHS-12	short-chain dehydrogenase	metabolism
LET-60	ras	signaling	UBXN-2	ubx domain in ubiquitin reglatory proteins	proteolysis	DHS-9	short-chain dehydrogenase	metabolism
MIG-5	Dishevelled involved in migration	signaling	UBXN-3	ubx domain in ubiquitin reglatory proteins	proteolysis	ELO-1	fatty acid elongation enzyme	metabolism
MKK-4	MAK kinase kinase	signaling	UEV-1	ubiquitin conjugating enzyme	proteolysis	ELO-2	fatty acid elongation enzyme	metabolism
MNK-1	MAP kinase integrating kinase	signaling	UFD-2	E4 ubiquitin conjugation factor	proteolysis	ELO-6	fatty acid elongation enzyme	metabolism
NEX-2	calcium-dependent phospholipid binding annexin	signaling	ZER-1	VHL motif protein involved in ubiquitin-mediated proteolysis	proteolysis	EMB-8	NADPH cytochrome P450 reducatase	metabolism
NUD-2	pharynx-expressed NDE1-like protein	signaling	CDC-48.1	cell division protein	replication/repair/cell cycle	FAT-6	fatty acid desaturase	metabolism
PKC-3	protein kinase C	signaling	CDK-4	cyclin dependent kinase	replication/repair/cell cycle	FUT-2	alpha 1,2-fucosyltransferase	metabolism
PPK-3	PIP kinase	signaling	CDT-1	replication licensing factor	replication/repair/cell cycle	GLN-1	glutamine synthetase	metabolism
RAB-5	Rab5 GTPase	signaling	CKI-1	cyclin dependent kinase inhibitor p27	replication/repair/cell cycle	GST-1	glutathione-S-transferase	metabolism
RBC-2	Rab connectin	signaling	CYL-1	cyclin L	replication/repair/cell cycle	GST-15	glutathione-S-transferase	metabolism
RBG-1	Rab GAP related protein	signaling	CZW-1	zeste white protein involved in chromosome segregation	replication/repair/cell cycle	GST-28	glutathione-S-transferase	metabolism
RBG-3	Rab GAP related protein	signaling	DPY-27	SMC4-like condensin	replication/repair/cell cycle	GST-3	glutathione-S-transferase	metabolism
SMA-5	MAP kinase ERK-like	signaling	GFI-3	APC5-related protein	replication/repair/cell cycle	GST-33	glutathione-S-transferase	metabolism
SNT-2	synaptotagmin	signaling	HCP-3	holocentric chromosome binding	replication/repair/cell cycle	GST-42	glutathione-S-transferase	metabolism
SRC-2	src-like	signaling	HIM-17	chromatin protein involved in meiosis	replication/repair/cell cycle	GST-5	glutathione-S-transferase	metabolism
SYD-2	alpha liprin involved in synapsis	signaling	HPR-17	rad17 protein	replication/repair/cell cycle	GST-6	glutathione-S-transferase	metabolism
TAG-13	srgp-1 slit/robo GAP protein	signaling	KNL-3	novel kinetochore protein	replication/repair/cell cycle	GSY-1	glycogen synthase	metabolism
TAG-218	GNEF	signaling	MCM-4	MCM replication component	replication/repair/cell cycle	LBP-5	fatty acid binding protein	metabolism
TAG-274	sphk-2 sphingosine kinase	signaling	RUVB-2	DNA helicase similar to RuvB	replication/repair/cell cycle	LEA-1	hydrophilic protein that might be involved in anhydrobiosis	metabolism
TAG-294	RanBP zinc finger	signaling	ZYG-1	polo-like kinase involved in daughter centriole-formation	replication/repair/cell cycle	LYS-2	lysozyme	metabolism
TAG-325	Rho-GAP	signaling	ARF-1.2	ADP ribosylation factor	RNA metabolism	LYS-4	lysozyme	metabolism
VHP-1	MAP kinase phosphatase	signaling	ASD-1	RNA binding protein involved in alternative splicing	RNA metabolism	LYS-8	lysozyme	metabolism
COGC-5	conserved oligomeric Golgi complex	sorting	ATX-2	ataxin	RNA metabolism	MTL-1	metallothionein involved in detoxification and stress adaptation	metabolism
EMO-1	sec61 gamma translocase	sorting	CPF-2	cleavage/polyadenylation factor	RNA metabolism	NNT-1	nicotinamide nucleotide transhydrogenase	metabolism
EPN-1	epsin endocytic protein	sorting	HRP-2	hnRNPA1	RNA metabolism	NSF-1	N-ethylmaleimide sensitive secretion AAA ATPase	metabolism
GLO-4	GEF in lysosome gut granules	sorting	LET-858	nucampholin involved in RNA binding or protein synthesis	RNA metabolism	PHO-4	instestinal acid phosphatase	metabolism
IMB-3	importin beta	sorting	PAB-1	polyA binding protein	RNA metabolism	PNK-1	pantothenate kinase	metabolism
LMP-1	lysosome-associated membrane protein	sorting	PAB-2	polyA binding protein	RNA metabolism	PTR-5	sterol-sensing Patched-related protein	metabolism
SEC-24.1	COPII coat secretory complex	sorting	RBD-1	RNA binding protein likely involved in ribosome biogenesis	RNA metabolism	PYC-1	pyruvate carboxylase	metabolism
SFT-4	cargo transport protein	sorting	RSP-2	SR splicing factor	RNA metabolism	PYR-1	pyrimidine biosynthesis	metabolism
VHA-1	vacuolar H+ ATPase	sorting	RSP-5	SR splicing factor	RNA metabolism	SDHB-1	succinate dehydrogenase subunit B	metabolism
VHA-8	vacuolar H+ ATPase	sorting	RSP-7	SR splicing factor	RNA metabolism	SODH-1	sorbitol dehydrogenase	metabolism
CDK-7	RNA pol II kinase	transcription	RSP-8	SR splicing factor	RNA metabolism	SPTL-2	serine palmitoyl transferase	metabolism
CEC-1	somatic chromodomain	transcription	SMR-1	splicing factor SMN	RNA metabolism	SQV-1	UDP glucuronic acid decarboxylase	metabolism
EGL-27	nucleosome remodeling MTA1	transcription	SNR-6	component of Sm splicing complex	RNA metabolism	TAG-330	folt-1 folate transporter	metabolism
EGL-9	dioxygenase that inhibits hif-1	transcription	SQD-1	RNA binding protein similar to Squid	RNA metabolism	TAG-57	stdh-4 steroid dehydrogenase	metabolism
HLH-27	bHLH factor in EMS descendents	transcription	SYM-4	WD protein possibly involved in splicing	RNA metabolism	TAG-60	PDZ protein involved in lifespan and acetylchonline neurotransmisison	metabolism
LIN-13	C2H2 zinc finger Rb-binding protein	transcription	TAG-310	RNA binding protein	RNA metabolism	TPS-1	trehalose 6-phosphate synthase	metabolism
LIN-59	ASH1-like SET domain	transcription	RRF-3	RNA-directed RNA polymerase that inhibits somatic RNAi	RNAi/miRNA	TRE-4	trehalase	metabolism
LIN-9	novel Rb pathway protein	transcription	RSD-3	nucleoside transporter involved in spreading of RNAi	RNAi/miRNA	UGT-20	UDP glucuronosyl transferase	metabolism
LSS-4	SWI-SNF chromatin remodeling	transcription	VIG-1	RNA binding protein involved in RISC/miRNAs	RNAi/miRNA	UGT-54	UDP glucuronosyl transferase	metabolism
MDT-27	Mediator component	transcription	ABL-1	Abl non-receptor tyrosine kinase	signaling	UVT-5	gyg-1 glycogenin-like protein	metabolism
MDT-8	Mediator component	transcription	ACY-1	adenylyl cyclase	signaling	ASP-1	aspartyl protease	proteolysis
MML-1	bHLH factor similar to Myc	transcription	AKT-1	AKT ser/thr kinase involved in insulin pathway	signaling	BATH-15	BTB/MATH domains	proteolysis
NHR-10	nuclear hormone receptor	transcription	AKT-2	AKT ser/thr kinase involved in insulin pathway	signaling	CPI-1	cysteine protease inhibitor	proteolysis
NHR-237	nuclear hormone receptor	transcription	BRA-1	BMP receptor associated protein	signaling	CPR-1	cysteine protease	proteolysis
NHR-32	nuclear hormone receptor	transcription	CDC-42	Rho-GTPase that localizes PAR proteins	signaling	CPR-3	cysteine protease	proteolysis
NHR-48	nuclear hormone receptor	transcription	CMD-1	calmodulin	signaling	CUL-5	cullin	proteolysis
NHR-49	nuclear hormone receptor	transcription	CNT-1	centaurin ArfGAP	signaling	FBXA-105	F-box protein	proteolysis
NHR-50	nuclear hormone receptor	transcription	CNX-1	calnexin	signaling	FBXA-2	F-box protein	proteolysis
NHR-65	nuclear hormone receptor	transcription	CSK-1	C-terminal Src kinase	signaling	FBXA-31	F-box protein	proteolysis
NHR-70	nuclear hormone receptor	transcription	CWN-2	Wnt-like protein	signaling	FBXA-37	F-box protein	proteolysis
RBR-2	H3K4 demethylase that binds to Rb	transcription	CYK-1	Rho-GTPase involved in cytokinesis	signaling	FBXA-39	F-box protein	proteolysis
SOX-2	HMG box protein	transcription	DAB-1	Disabled adaptor protein	signaling	FBXA-4	F-box protein	proteolysis
TAF-12	transcription initiator protein	transcription	DAF-1	TGF-beta receptor	signaling	FBXA-44	F-box protein	proteolysis
TAF-3	transcription initiator protein	transcription	DGK-2	diacylglycerol kinase	signaling	FBXA-54	F-box protein	proteolysis
TAG-146	C2H2 zinc finger	transcription	EOR-2	novel protein acts in Ras pathway	signaling	FBXA-55	F-box protein	proteolysis
EFT-4	elongation translation factor	translation	ERP-1	endophilin	signaling	FBXA-77	F-box protein	proteolysis
EIF-3.B	translation initiation factor	translation	FRS-2	FGFR adaptor protein	signaling	FBXA-79	F-box protein	proteolysis
EIF-3.C	translation initiation factor	translation	GCY-28	guanylyl cyclase	signaling	IMP-3	intramembrane protease	proteolysis
EIF-3.E	translation initiation factor	translation	GCY-33	guanylyl cyclase	signaling	NAS-1	astacin protease	proteolysis
IFF-2	translation initiation factor	translation	GEX-3	NAP1 ligand of Rac1	signaling	NAS-8	astacin protease	proteolysis
RPL-15	ribosomal protein large subunit	translation	GPA-7	G protein, alpha subunit	signaling	NEP-1	neprilysin metallopeptidase	proteolysis
RPL-18	ribosomal protein large subunit	translation	GPB-2	G-protein, beta subunit	signaling	SKR-3	Skp1 component of SCF ubiquitin ligase	proteolysis
RPL-23	ribosomal protein large subunit	translation	GPC-2	G-protein, gamma subunit	signaling	TAG-290	serine proteinase inhibitor	proteolysis
RPL-24.1	ribosomal protein large subunit	translation	GPR-2	G-protein regulator	signaling	UBC-6	ubiquitin conjugating enzyme	proteolysis
RPL-32	ribosomal protein large subunit	translation	GRK-1	G-protein coupled ser/thr kinase	signaling	ZYG-11	substrate recognition subunit for CUL-2-based ubiquitin ligase	proteolysis
RPL-35	ribosomal protein large subunit	translation	GSA-1	G protein, alpha subunit	signaling	PMS-2	DNA mismatch repair PMS1/2 family	replication/repair/cell cycle
RPL-38	ribosomal protein large subunit	translation	GSP-2	ser/thr phosphatase	signaling	RAD-26	DNA helicase rad26-like	replication/repair/cell cycle
RPL-6	ribosomal protein large subunit	translation	KIN-14	protein tyrosine kinase	signaling	SCC-3	cohesin subunit involved in meiosis and mitosis	replication/repair/cell cycle
RPL-9	ribosomal protein large subunit	translation	KIN-19	casein kinase protein ser/thr kinase	signaling	XPA-1	rad-3-like protein involved in survival and resistance to UV-induced mutagenesis	replication/repair/cell cycle
RPS-11	ribosomal protein small subunit	translation	KIN-29	AMP-activated ser/thr kinase	signaling	MOG-1	DEAH helicase splicing factor	RNA metabolism
RPS-13	ribosomal protein small subunit	translation	MEK-1	MAP kinase kinase	signaling	PME-5	poly ADP ribose metabolism	RNA metabolism
RPS-14	ribosomal protein small subunit	translation	MLK-1	mixed lineage kinase	signaling	PTB-1	polypyrimidine tract-binding hnRNP protein	RNA metabolism
RPS-15	ribosomal protein small subunit	translation	MOM-1	O-acyltransferase part of Wnt/MAPK pathway	signaling	RNP-2	snRNP associated with U1snRNPs	RNA metabolism
RPS-21	ribosomal protein small subunit	translation	PAK-2	p21-activated kinase	signaling	ROP-1	Ro ribonucleoprotein involved in 5s rRNA processing	RNA metabolism
RPS-22	ribosomal protein small subunit	translation	PAT-4	protein ser/thr kinase	signaling	SMG-1	PI kinase involved in NMD pathway	RNA metabolism
RPS-23	ribosomal protein small subunit	translation	PDE-6	phosphodiesterase	signaling	STAR-2	asd-2 alternative splicing defective STAR protein	RNA metabolism
RPS-24	ribosomal protein small subunit	translation	PEK-1	PERK transmembrane kinase	signaling	SUP-12	RNA binding protein involved in muscle-specific splicing	RNA metabolism
RPS-30	ribosomal protein small subunit	translation	PIG-1	MELK ser/thr kinase similar to par-1	signaling	SYM-2	RNA binding protein involved in splicing	RNA metabolism
RPS-4	ribosomal protein small subunit	translation	PPK-2	PIP kinase	signaling	DRH-3	Dicer-related helicase	RNAi/miRNAs
RPS-8	ribosomal protein small subunit	translation	PPTR-1	protein phosphatase 2A regulatory subunit	signaling	CGP-1	GTP binding protein	signaling
RSP-6	ribosomal protein small subunit	translation	PXF-1	PDZ exchange factor	signaling	CKC-1	choline kinase C	signaling
GEI-4	coiled coil	unknown	RAB-11.1	Rab GTPase	signaling	CRM-1	cysteine-rich transmembrane protein in TGFbeta signaling	signaling
MAU-2	novel protein involved in cellular migration	unknown	RAB-14	Rab GTPase	signaling	EXC-5	Rho GEF involved in excretory canal morphogenesis	signaling
NSPC-17	nematode-specific protein	unknown	RAB-6.1	Rab GTPase	signaling	GAP-1	Ras GTPase activating protein	signaling
PQN-70	glutamine/asparagine rich	unknown	RACK-1	RACK ortholog involved in cell migration	signaling	GEI-1	RhoGAP and START lipid transfer domain	signaling
PQN-71	glutamine/asparagine rich	unknown	RBC-1	RaB Connectin possibly involved in reassociation of v-Atase	signaling	GPA-12	G protein alpha expressed in pharynx	signaling
PQN-94	glutamine/asparagine rich	unknown	RGA-1	Rho GAP	signaling	GRL-22	ground-like hedgehog-like protein	signaling
TAG-135	unknown	unknown	RGS-6	regulator of G protein signaling	signaling	GSP-1	Glc7-like ser/thr phosphatase	signaling
TAG-250	pharynx expressed unknown	unknown	RGS-7	regulator of G protein signaling	signaling	IKB-1	IkappaB protein	signaling
FLNA-2	??		SAX-1	Ndr kinase involved in sensory axon guidance	signaling	IPP-5	inositol polyphosphate 5-phosphatase	signaling
			SCA-1	sarco-endoplasmic reticulum calcium ATPase	signaling	ITR-1	IP3 receptor involved in defecation cycle and pharyngeal pumping	signaling
			SEL-12	presenilin transmembrane protein involved in Notch signaling	signaling	KIN-9	protein tyrosine kinase	signaling
			SEL-5	ser/thr kinase involved in Notch signaling	signaling	KPC-1	Kex2 proprotein convertase possibly involved in processing TGF beta proproteins	signaling
			SEM-5	SH2/SH3 domain protein acting in the EGF/Ras pathway	signaling	LIN-42	PAS domain protein involved in heterochronic pathway	signaling
			SWAN-1	WD protein involved in Rac GTPase during morphogeneis	signaling	MBK-1	dual specificity kinase	signaling
			SYN-3	syntaxin	signaling	NEX-3	calcium-dependent phospholipid binding annexin	signaling
			SYS-1	Wnt pathway component involved in DTC specification	signaling	PRK-1	Pim-related ser/thr protein kinase	signaling
			TAG-117	guanylate kinase	signaling	RHI-1	RhoGDP-dissociation inhibitor	signaling
			TAG-257	ARK protein kinase	signaling	SHN-1	SH3/ankyrin domain scaffold protein	signaling
			TAG-59	mrck-1 myotonic dystrophy-related, Cdc42-binding kinase	signaling	SNB-5	synaptobrevin	signaling
			TAG-93	protein phosphatase 1B	signaling	SYN-2	syntaxin	signaling
			UNC-108	Rab GTPase	signaling	TOM-1	tomosyn synaptic vesicle priming protein	signaling
			VANG-1	VanGogh-like planar polarity protein in Wnt pathway	signaling	TTM-2	toxin-regulated p38 MAPK target	signaling
			CHC-1	clathrin heavy chain	sorting	UIG-1	unc-112/cdc42 interacting GEF in muscle	signaling
			IMB-4	xpo-1 exportin nuclear export	sorting	UNC-45	muscle-specific protein with tetratricopeptide repeat	signaling
			LEM-2	LEM nuclear membrane protein	sorting	WRT-5	warthog (hedgehog-like) protein involved in hypodermal integrity	signaling
			RAN-4	Ran nuclear transport factor	sorting	ZAK-1	ZAK MAPKKK	signaling
			SNB-1	synaptobrevin	sorting	CTG-2	CRAL/TRIO and GOLD domain Golgi protein	sorting
			SNX-1	sorting nexin	sorting	IMA-3	importin alpha nuclear transport	sorting
			SPE-39	novel protein involved in spermatogenesis	sorting	LST-4	sorting nexin protein	sorting
			TAG-123	endosomal membrane protein	sorting	RME-8	j-domain protein involved in receptor-mediated endocytosis	sorting
			VPS-45	vacuolar protein sorting protein	sorting	SDPN-1	syndapin synaptic dynamin binding protein involved in endosomes	sorting
			AMA-1	large subunit of Pol II	transcription	SPP-14	saposin	sorting
			ATHP-1	AT hook/PHD finger protein	transcription	TAG-266	cysteine-rich hydrophobic (CHIC) protein	sorting
			BAF-1	chromatin/nuclear pore protein	transcription	TAG-318	vps-36 vacuolar protein sorting factor	sorting
			CBP-1	CBP/p300 HAT transcription cofactors	transcription	TAG-81	aex-4 SNAP-25 component of SNARE complex involved in defecation	sorting
			CCF-1	CCR4/NOT transcription complex	transcription	TIN-9.1	zinc finger protein involved in mitochondrial protein import	sorting
			CDL-1	histone stem-loop binding protein	transcription	UNC-32	vacuolar proton translocating ATPase	sorting
			CEH-39	homeodomain protein	transcription	VHA-5	vacuolar H+ ATPase	sorting
			DAF-19	RFX transcription factor	transcription	BTF-1	TBP-associated factor	transcription
			DCP-66	NURD deacetylase component	transcription	CEH-22	homeobox NK-2 family	transcription
			DPY-22	transcriptional mediator protein	transcription	CFI-1	DNA binding protein involved in cellular differentiation	transcription
			DPY-30	dosage compensation protein	transcription	CIC-1	cyclin C involved in transcriptional regulation	transcription
			EFL-1	E2F4-like transcription factor	transcription	DAF-14	Smad-like protein involved in dauer formation	transcription
			EGR-1	lin-40 NuRD complex component	transcription	DAF-16	FOXO protein involved in metabolism and aging	transcription
			EMB-5	Spt6 RNA pol II transcription elongation factor	transcription	GEI-13	BED DNA binding protein involved in body shape	transcription
			EPC-1	enhancer of Polycomb	transcription	MEC-3	LIM homeodomain protein involved in mechanosensory neurons	transcription
			GEI-8	SANT domain	transcription	MLP-1	muscle LIM domain protein	transcription
			HIS-59	histone H3	transcription	NHR-105	nuclear hormone receptor	transcription
			HIS-62	histone H2B	transcription	NHR-112	nuclear hormone receptor	transcription
			HIS-67	histone H4	transcription	NHR-116	nuclear hormone receptor	transcription
			HIS-7	histone H2A	transcription	NHR-117	nuclear hormone receptor	transcription
			HIS-72	histone H3	transcription	NHR-123	nuclear hormone receptor	transcription
			HMG-1.1	HMG box protein	transcription	NHR-125	nuclear hormone receptor	transcription
			HMG-1.2	HMG box protein	transcription	NHR-135	nuclear hormone receptor	transcription
			ISW-1	chromatin remodeling ATPase	transcription	NHR-154	nuclear hormone receptor	transcription
			JMJD-2	jumonji histone demethylase	transcription	NHR-170	nuclear hormone receptor	transcription
			LIN-35	Retinoblastoma protein	transcription	NHR-178	nuclear hormone receptor	transcription
			LIN-36	C2H2 zinc finger involved in vulval development	transcription	NHR-183	nuclear hormone receptor	transcription
			LIN-49	bromodomain PHD zinc finger	transcription	NHR-19	nuclear hormone receptor	transcription
			LIN-53	Rb-associated pRbAp48 protein	transcription	NHR-195	nuclear hormone receptor	transcription
			LST-3	SAP DNA binding protein involved in vulval development	transcription	NHR-201	nuclear hormone receptor	transcription
			MDT-1.2	Mediator component	transcription	NHR-203	nuclear hormone receptor	transcription
			MEP-1	zinc finger protein involved in chromatin/RNA regulation	transcription	NHR-204	nuclear hormone receptor	transcription
			MES-2	Polycomb-like SET protein involved in chromatin repression	transcription	NHR-219	nuclear hormone receptor	transcription
			NHR-133	nuclear hormone receptor	transcription	NHR-28	nuclear hormone receptor	transcription
			NHR-194	nuclear hormone receptor	transcription	NHR-31	nuclear hormone receptor	transcription
			NHR-21	nuclear hormone receptor	transcription	NHR-34	nuclear hormone receptor	transcription
			NHR-256	nuclear hormone receptor	transcription	NHR-42	nuclear hormone receptor	transcription
			NHR-3	nuclear hormone receptor	transcription	NHR-44	nuclear hormone receptor	transcription
			NTL-2	CCR4/NOT transcription complex	transcription	NHR-46	nuclear hormone receptor	transcription
			NURF-1	nucleosome remodeling factor	transcription	NHR-53	nuclear hormone receptor	transcription
			PCAF-1	PCAF histone acetyltransferase	transcription	NHR-57	nuclear hormone receptor	transcription
			POP-1	HMG box protein similar to TCF/LEF	transcription	NHR-7	nuclear hormone receptor	transcription
			PSA-1	SWI/SNF complex component	transcription	NHR-84	nuclear hormone receptor	transcription
			PSA-4	SWI/SNF complex component	transcription	NHR-97	nuclear hormone receptor	transcription
			SDC-2	dosage compensation protein	transcription	ODD-2	odd-skipped-like zinc finger protein	transcription
			SPR-3	C2H2 zinc finger involved in presenilin regulation	transcription	PHA-2	homeodomain protein involved in pharynx development downstream of PHA-4	transcription
			SUR-2	Mediator component	transcription	SMA-3	Smad-like protein involved in body size	transcription
			TAF-11.3	transcription initiator protein	transcription	TAG-224	LIM domain protein	transcription
			TAF-4	transcription initiator protein	transcription	TAG-298	Bromo domain IRF-2-binding protein	transcription
			TAF-8	transcription initiator protein	transcription	ZIP-1	bZIP protein involved in pharyngeal muscle specification	transcription
			TAG-192	SANT domain	transcription	ZIP-5	bZIP protein primarily expressed in nervous system	transcription
			TAG-273	LIM zinc finger	transcription	ZTF-2	C2H2 zinc finger transcription factor	transcription
			TAG-332	bromodomain	transcription	ARS-1	alanyl tRNA synthetase	translation
			TAM-1	Ring finger B box with gln/asn domains involved in transgene expression	transcription	EIF-6	translation initiation factor	translation
			TRR-1	TRRAP-like atypical protein kinase involved in chromatin modifications	transcription	HRS-1	histidyl tRNA synthetase	translation
			TTB-1	TFIIB general transcription factor	transcription	INF-1	translation initiation factor	translation
			UNC-37	Groucho-like transcriptional repressor	transcription	KRS-1	lysyl tRNA synthetase	translation
			ZTF-7	C2H2 zinc finger transcription factor	transcription	NHL-1	RBCC protein	translation
			ARS-2	alanyl tRNA synthetase	translation	RPL-20	ribosome protein large subunit	translation
			EIF-3.H	translation initiation factor	translation	RPL-21	ribosome protein large subunit	translation
			IFE-2	translation initiation factor	translation	RPL-3	ribosome protein large subunit	translation
			IFE-3	translation initiation factor	translation	GFI-1	novel protein	unknown
			IFE-4	translation initiation factor	translation	LST-1	novel protein	unknown
			PRO-1	WD protein required for ribosome biogenesis	translation	NSPA-9	nematode-specific protein	unknown
			RPA-0	ribosome protein	translation	NSPB-11	nematode-specific protein	unknown
			RPL-1	ribosome protein large subunit	translation	NSPB-7	nematode-specific protein	unknown
			RPL-11.2	ribosome protein large subunit	translation	NSPB-8	nematode-specific protein	unknown
			RPL-14	ribosome protein large subunit	translation	OIG-3	protein with single IG domain	unknown
			RPL-22	ribosome protein large subunit	translation	PES-5	??	unknown
			RPL-25.2	ribosome protein large subunit	translation	PQN-13	glutamine/asparagine rich	unknown
			RPL-29	ribosome protein large subunit	translation	PQN-2	glutamine/asparagine rich	unknown
			RPS-1	ribosome protein small subunit	translation	PQN-35	glutamine/asparagine rich	unknown
			RPS-17	ribosome protein small subunit	translation	PQN-63	glutamine/asparagine rich	unknown
			RPS-26	ribosome protein small subunit	translation	PQN-74	glutamine/asparagine rich	unknown
			RPS-28	ribosome protein small subunit	translation	PQN-89	glutamine/asparagine rich	unknown
			RPS-5	ribosome protein small subunit	translation	PQN-95	glutamine/asparagine rich	unknown
			RPS-6	ribosome protein small subunit	translation	PQN-98	glutamine/asparagine rich	unknown
			RPS-9	ribosome protein small subunit	translation	TAG-160	??	unknown
			RSKS-1	ribosomal S6K kinase	translation
			LIN-66	novel protein	unknown
			PAD-1	novel conserved protein required for embryogenesis	unknown
			PQN-20	glutamine/asparagine rich	unknown
			PQN-21	glutamine/asparagine rich	unknown
			PQN-27	glutamine/asparagine rich	unknown
			PQN-28	glutamine/asparagine rich	unknown
			PQN-34	glutamine/asparagine rich	unknown
			PQN-47	glutamine/asparagine rich	unknown
			PQN-73	glutamine/asparagine rich	unknown
			PQN-80	glutamine/asparagine rich	unknown
			PQN-85	glutamine/asparagine rich	unknown
			PQN-87	glutamine/asparagine rich	unknown
			STO-4	stomatin	unknown
			TAG-252	ccdc-47 coiled coil protein	unknown
			TAG-281	novel protein	unknown
			TAG-322	novel protein	unknown
