# Supplementary material for: Genome-Wide Identification of Binding Sites Defines Distinct Functions for Caenorhabditis elegans PHA-4/FOXA in Development and Environmental Response
Source: PLoS Genet. 2010 Feb 19;6(2):e1000848. doi: 10.1371/journal.pgen.1000848 (PMC2824807; doi:10.1371/journal.pgen.1000848)
Supplement: Dataset S4 — Complete target list of POLII stalling in embryos. (0.00 MB XLS) [file pgen.1000848.s016.txt]

B0272.3
B0336.12
B0393.3
B0491.5
C01B7.1
C01F1.2
C05C8.7
C05G5.4
C12D8.1
C13F10.6
C17E4.10
C17G1.7
C18B12.4
C18D11.3
C18D4.6
C18F10.7
C24A11.2
C25H3.11
C25H3.12
C25H3.6
C27C12.1
C27C12.4
C27D6.4
C28G1.3
C34B4.2
C34C12.8
C35C5.6
C37A2.8
C37C3.2
C37H5.5
C37H5.6
C39F7.5
C43H6.7
C47B2.2
C52B9.4
C54C6.6
C54E10.6
D1086.3
D2007.5
D2021.1
D2063.3
DC2.3
E01A2.1
E01G4.1
F07H5.13
F09G2.2
F13H10.6
F17E5.2
F20D1.2
F22D3.6
F23F1.1
F25B3.1
F28B4.4
F28D1.11
F31D4.2
F37C12.1
F38E9.5
F38H4.10
F40F11.2
F40F9.6
F40G9.2
F41F3.8
F44E5.4
F44E5.5
F48A11.4
F48E3.3
F53B3.3
F53B3.5
F54A3.5
F54C8.4
F54D5.15
F54D5.5
F54E12.2
F54E7.8
F56A8.3
F56D1.3
F57C7.1
F58G11.6
F59A6.11
F59F4.2
H12D21.10
H27M09.3
H28O16.1
H28O16.2
K01G5.9
K05C4.8
K08F11.3
K09H9.1
K10B3.6
K12D12.1
LLC1.3
M01F1.3
M03F4.6
M04G12.4
M106.4
M28.6
M70.5
R04E5.9
R05F9.9
R07B5.8
R09B3.3
R53.7
T02E9.5
T06A10.3
T07A5.6
T07C4.11
T08A9.1
T13C5.6
T14B1.1
T15H9.1
T19A5.1
T20F7.1
T21H8.1
T22C1.6
T24F1.3
T26A8.1
T27B1.2
W01D2.3
W02A11.2
W02B12.11
W02F12.5
W04A4.5
W04A8.1
W05H7.1
W05H7.4
W07G4.5
W08F4.11
W09D10.1
W09D10.4
Y102A11A.8
Y105E8A.10
Y111B2A.10
Y111B2A.19
Y116A8C.32
Y119D3B.12
Y17D7C.2
Y17G9B.5
Y22D7AL.10
Y24D9A.2
Y38F2AR.2
Y39A1C.4
Y39B6A.13
Y39B6A.37
Y39B6A.43
Y39G10AR.10
Y43F8B.2
Y43F8C.3
Y45F3A.3
Y46G5A.2
Y46H3A.7
Y48A6B.11
Y48B6A.1
Y48C3A.9
Y48G1C.8
Y48G9A.3
Y50D4A.2
Y50D7A.4
Y50D7A.8
Y51H4A.12
Y51H4A.15
Y53F4B.13
Y54E10BR.3
Y54G11A.11
Y54G11A.2
Y54G2A.22
Y54G9A.6
Y55B1AR.2
Y55F3AM.6
Y57E12AR.1
Y57G11C.15
Y57G11C.3
Y59C2A.3
Y62E10A.20
Y69A2AR.32
Y6B3A.1
Y6B3B.12
Y6B3B.5
Y71H2AM.17
Y73C8B.3
Y75B12B.11
Y75B8A.23
Y94H6A.5
Y97E10AR.1
ZC204.2
ZC506.1
ZK1128.6
ZK550.3
ZK669.4
ZK856.11
act-1
agt-2
aip-1
anc-1
ani-1
apm-3
bath-36
brc-1
calu-1
cco-1
cco-2
cdk-7
ced-12
ceh-38
clec-57
cnb-1
cnc-3
col-10
col-111
col-72
daf-1
daf-19
ddp-1
dim-1
din-1
dnj-13
dnj-14
dpy-11
dpy-28
drr-2
eat-16
egl-30
egl-4
eif-3.C
ekl-4
emo-1
eor-2
far-2
fli-1
fre-1
gck-3
glit-1
glrx-10
gly-7
goa-1
gpb-1
hid-1
his-39
hmg-1.2
hpk-1
hsr-9
hst-2
ida-1
iff-2
ify-1
ile-1
ile-2
imp-3
jamp-1
kap-1
kbp-4
kin-10
kin-29
lit-1
lsy-2
mac-1
map-2
mdt-17
mig-5
nhr-40
nhr-49
nhr-66
npp-3
ntl-2
nuo-1
ogt-1
pab-2
pat-10
pfd-1
phb-2
pkc-3
polh-1
ppp-1
pqn-44
pqn-47
pqn-80
pro-1
psa-1
puf-9
rabs-5
rbc-1
reps-1
rfc-4
rpl-1
rpl-11.2
rpl-12
rpl-23
rpl-38
rpl-41
rpl-6
rpl-7
rps-1
rps-12
rps-19
rps-20
rps-26
rsp-8
sax-7
sdn-1
sec-24.1
sem-5
sinh-1
snr-4
sptl-1
srh-16
srh-269
srr-10
ssl-1
suf-1
sup-10
tag-150
tag-165
tag-185
tag-310
tag-322
tag-65
tam-1
tim-1
tlp-1
ubh-1
ubl-5
unc-112
unc-16
unc-37
unc-43
unc-60
unc-70
vps-45
wip-1
wwp-1
ymel-1
zen-4
zig-8
