# Supplementary material for: Genome-Wide Identification of Binding Sites Defines Distinct Functions for Caenorhabditis elegans PHA-4/FOXA in Development and Environmental Response
Source: PLoS Genet. 2010 Feb 19;6(2):e1000848. doi: 10.1371/journal.pgen.1000848 (PMC2824807; doi:10.1371/journal.pgen.1000848)
Supplement: Dataset S5 — Complete target list of POLII stalling in starved L1s. (0.00 MB XLS) [file pgen.1000848.s017.txt]

C02B4.3
C02F12.5
C04A2.1
C08H9.3
C16C10.11
C18B12.4
C18D11.3
C18E9.8
C24A11.2
C24B9.3
C24G6.6
C25H3.12
C29F7.2
C30C11.1
C33A12.3
C33A12.4
C34B4.4
C35C5.2
C37C3.7
C37H5.5
C39F7.5
C41G11.1
C41H7.5
C46H11.3
C47E8.4
C47E8.6
C53B4.2
C53B4.4
C53B7.2
C54C6.6
C56C10.7
D2030.1
E01A2.1
E01A2.5
E01G4.1
EEED8.6
F01F1.7
F01G10.10
F07A5.6
F07F6.7
F07F6.8
F08B12.4
F08F8.8
F09G2.2
F10D11.5
F11E6.4
F13G3.10
F17C11.1
F17C11.7
F17C11.9
F18A1.1
F21F8.4
F21F8.6
F22D3.6
F22H10.2
F25H2.5
F25H5.5
F26F12.2
F27C1.2
F28B4.3
F28F5.4
F34D10.4
F37C4.5
F38A5.7
F38H4.10
F40F11.2
F40F12.7
F40F9.7
F41E6.12
F41F3.8
F42G4.6
F44E5.4
F44E5.5
F46A8.7
F46B6.6
F47A4.5
F47D12.9
F48A11.4
F48F7.6
F49H6.8
F52C9.3
F53C3.6
F54D5.7
F54D5.9
F54F3.4
F54H12.6
F55F3.3
F56C9.10
F57C7.1
F58B3.7
F58E10.3
F59B1.2
F59F4.2
H28O16.1
H28O16.2
JC8.8
K01A2.10
K02F2.5
K06A4.7
K07A9.3
K10B3.6
K10C3.2
K12B6.3
M01H9.3
M03F4.6
M04B2.2
M70.5
R04E5.9
R05D11.7
R05F9.1
R05F9.9
R07H5.3
R08C7.10
R08C7.2
R102.5
R107.4
R10E11.6
R10H10.3
R12E2.13
T04A6.1
T05D4.2
T08A9.1
T08B2.5
T09B4.7
T09E11.11
T10B5.4
T10B5.5
T10H9.3
T12B3.2
T15H9.2
T16G1.4
T19B10.3
T19D12.2
T26A8.1
T26A8.4
T27C4.1
T28B4.3
T28D9.1
W01D2.1
W02A11.1
W02D7.11
W02D7.6
W04C9.4
W05B2.7
W05H7.4
W05H9.1
W06H8.6
W08F4.11
W09B6.4
W10C8.6
Y105C5B.5
Y105E8B.11
Y110A7A.6
Y111B2A.10
Y17G7B.3
Y17G9B.5
Y38H6C.1
Y39A1A.9
Y39E4B.6
Y41E3.16
Y43F8C.3
Y46E12BL.2
Y46E12BL.3
Y46G5A.35
Y47D9A.2
Y50E8A.12
Y51A2D.13
Y51H1A.3
Y51H4A.13
Y53F4B.13
Y53H1B.2
Y54E10BL.1
Y55D9A.2
Y57E12AL.1
Y71F9AL.9
Y71F9B.2
Y71H2AM.20
Y71H2AM.24
Y71H2AM.4
Y71H2AM.5
Y75B12B.11
Y75B12B.3
Y75B8A.23
Y82E9BR.23
Y94H6A.5
Y97E10AR.6
ZC376.7
ZC506.1
ZK1193.4
ZK1236.7
ZK1240.3
ZK180.3
ZK484.1
ZK593.8
ZK673.3
abts-1
acbp-6
act-1
act-4
aex-1
agt-2
alh-10
alh-9
apn-1
ari-1
asb-2
asg-2
atg-1
bath-36
bec-1
bra-1
brc-1
cal-2
cap-2
cco-1
cco-2
cct-1
cdc-48.1
cdk-7
ceh-38
clec-50
clh-6
cls-2
col-10
col-12
col-13
col-144
col-160
col-166
col-167
col-94
coq-3
cyn-16
ddp-1
dhs-20
dlc-1
dnj-8
dpy-11
dpy-23
eft-2
eft-3
eft-4
egl-30
ego-1
emr-1
eri-5
far-2
far-6
fbxa-55
fbxb-72
fcd-2
frs-2
glr-6
gpd-1
grsp-1
gsa-1
gst-28
gst-5
gst-8
gst-9
him-17
his-39
his-61
hsr-9
htz-1
iff-2
ify-1
imb-3
imp-3
isp-1
jkk-1
kin-14
klp-13
let-70
lit-1
lsm-6
math-35
mig-5
mlc-2
moe-3
mup-2
mus-81
nas-36
ndx-6
nhr-286
nhr-49
ntl-2
nxt-1
ogt-1
pap-1
pbs-1
pde-4
pes-4
pkc-3
pmk-2
pmp-2
pqn-27
pqn-45
pro-1
prp-8
puf-9
rab-14
rab-3
rabs-5
rfc-4
rpl-1
rpl-10
rpl-11.2
rpl-12
rpl-13
rpl-15
rpl-20
rpl-22
rpl-3
rpl-31
rpl-7
rpn-3
rps-1
rps-13
rps-20
rps-4
rsp-2
rsp-6
sdz-19
snr-4
sqd-1
sri-18
srw-88
stc-1
str-206
suf-1
sup-10
taf-4
tag-115
tag-165
tag-251
tag-299
tag-353
tim-1
tlp-1
tpk-1
uba-1
uba-2
ubc-7
ubq-1
unc-108
unc-16
vbh-1
vha-12
vha-15
vha-8
vig-1
wrt-1
wwp-1
xbx-6
xrn-2
ymel-1
ztf-8
